# Supplementary material for: Exploration of the Nurse Shark (Ginglymostoma cirratum) Plasma Immunoproteome Using High-Resolution LC-MS/MS
Source: Front Immunol. 2022 Jun 6;13:873390. doi: 10.3389/fimmu.2022.873390 (PMC9207270; doi:10.3389/fimmu.2022.873390)
Supplement: Supplementary file 1 [file Table_1.xlsx]

## Sheet: S1 Illumina
Illumina HiSeq 4000
Tissue	Number of paired-end reads before trimming and QC	Number of paired-end reads after trimming and QC
Brain Lane 1	56906301	55736449
Brain Lane 2	56683543	55725250
Epigonal Lane 1	50526649	49488133
Epigonal Lane 2	50458658	49647963
Gill Lane 1	50617402	49615894
Gill Lane 2	50449901	49636592
Kidney Lane 1	52783461	51666507
Kidney Lane 2	52470882	51568226
Liver Lane 1	48591549	47554358
Liver Lane 2	48648632	47819564
Spiral valve Lane 1	48613542	47651076
Spiral valve Lane 2	48660571	47879400
Spleen Lane 1	53819408	52860507
Spleen Lane 2	53946789	53158169
Total	723177288	710008088

## Sheet: S2 PacBio
PacBio Sequel
SMRT cell	Raw data	Raw data	No. of polished transcripts
	No. of reads	N50
SMRT cell 1	575935	2213
SMRT cell 2	3891256	1773
SMRT cell 3	561213	2476
SMRT cell 4	15795093	1992
Total	20823497		33737

## Sheet: S3 Transcriptome statistics
Statistics for the different stages of transcriptome assembly and annotation
	IsoSeq3	Trinity hybrid base assembly	Final assembly before annotation	Annotated assembly
Total transcripts (PacBio) / assembled transcripts (Trinity)	33737	517490	62682	45314
% GC	42.3	43.17	42.78	43.14
N10	4387	3579	8202	8467
N20	3605	1721	6261	6480
N30	3100	962	5107	5336
N40	2726	590	4224	4453
N50	2412	386	3507	3737
Median contig length	1823	207	1922	2164
Average contig length	2041.09	341.12	2477.62	2746.35
Total assembled bases	68860264	1745656179	155302158	124448295

## Sheet: S4 BUSCO statistics
BUSCO statistics for final annotated assembly, using Vertebrata Odb10 database
Orthologous genes	Number
Complete	2801 (83.5%)
Single copy	2365 (70.5%)
Duplicated	436 (13.0%)
Fragmented	118 (3.5%)
Missing	435 (13.0%)
No. of genes	3354

## Sheet: S5 Human homologues
Sequence	Gene names (409)	Product	ID	Bitscore	e-value		Unique gene names (299)	Homologues not assigned to a biological process
Seq16056_sp|Q7SIH1|A2MG_BOVIN	A2M	Alpha-2-macroglobulin	0.31	250.4	2.5e-66		A2M	CCDC9
Seq38462_sp|P06238|A2MG_RAT	A2M	Alpha-2-macroglobulin	0.391	1015.4	3.6e-296		A3GALT2	ENSG00000244255
Seq36437_sp|Q3V1N9|A3LT2_MOUSE	A3GALT2	Alpha-1,3-galactosyltransferase 2	0.45	284.6	8e-77		ACTA2	ENSG00000259680
Seq4748_XP_028827318.1	ACTA2	Actin, aortic smooth muscle	0.989	766.9	5.7e-222		ACTB	ENSG00000277117
Seq4700_XP_031472165.1	ACTB	Actin, cytoplasmic 1	0.995	763.5	6.3e-221		ACTN1	FCGBP
Seq6998_sp|P17126|ACT_HYDVU	ACTB	Actin, cytoplasmic 1	0.963	740	7.5e-214		ACTR3	MANSC1
Seq45248_XP_020366647.1	ACTB	Actin, cytoplasmic 1	0.992	761.1	3.1e-220		ADAM12	OLFML1
Seq9282_sp|Q3B7N2|ACTN1_BOVIN	ACTN1	Alpha-actinin-1	0.889	1643.2	0		ADAMTS13	PLXDC2
Seq42042_sp|Q5R8R1|ARP3_PONAB	ACTR3	Actin-related protein 3	0.986	862.4	1.1e-250		ADH5	PRRG3
Seq38885_XP_014347564.1	ADAM12	Disintegrin and metalloproteinase domain-containing protein 12	0.493	674.9	7.1e-194		AHSG	SHBG
Seq16202_sp|Q76LX8|ATS13_HUMAN	ADAMTS13	A disintegrin and metalloproteinase with thrombospondin motifs 13	0.443	1214.9	0		ALDOA	TRANK1
Seq2789_XP_020376859.1	ADH5	Alcohol dehydrogenase class-3	0.859	664.5	4e-191		AMBP	ZNF618
Seq32814_XP_020379905.1	AHSG	Alpha-2-HS-glycoprotein	0.347	121.3	1.3e-27		AMPD3
Seq4468_XP_020943654.1	ALDOA	Fructose-bisphosphate aldolase A	0.821	596.7	9.9e-171		ANGPTL1
Seq2809_sp|P00978|AMBP_BOVIN	AMBP	Protein AMBP	0.396	273.5	1.9e-73		ANGPTL2
Seq42156_XP_025926704.1	AMPD3	AMP deaminase 3	0.561	713.4	1.3e-205		AP1B1
Seq42358_XP_020386917.1	ANGPTL1	Angiopoietin-related protein 1	0.39	125.2	6.7e-29		AP1G1
Seq8978_XP_020379355.1	ANGPTL2	Angiopoietin-related protein 2	0.567	535.8	2.8e-152		APCS
Seq22813_sp|O35643|AP1B1_MOUSE	AP1B1	AP-1 complex subunit beta-1	0.883	1612.4	0		APOA4
Seq31543_XP_027473854.1	AP1G1	AP-1 complex subunit gamma-1	0.893	1384.8	0		APOB
Seq38794_XP_020369716.1	APCS	Serum amyloid P-component	0.393	137.9	1e-32		ARHGDIA
Seq2232_XP_020369716.1	APCS	Serum amyloid P-component	0.415	154.8	6.2e-38		ARPC4
Seq18246_XP_020389622.1	APOA4	Apolipoprotein A-IV	0.36	66.6	2.5e-11		ASAH1
Seq28890_XP_020390559.1	APOB	Apolipoprotein B-100	0.469	436	3.4e-122		ASCC3
Seq39758_XP_020390559.1	APOB	Apolipoprotein B-100	0.305	1115.1	0		ATG4D
Seq44527_sp|Q99PT1|GDIR1_MOUSE	ARHGDIA	Rho GDP-dissociation inhibitor 1	0.74	301.2	4.8e-82		AXL
Seq5028_XP_019392549.1	ARPC4	Actin-related protein 2/3 complex subunit 4	0.958	306.6	9.4e-84		BCAM
Seq45209_XP_020385078.1	ASAH1	Acid ceramidase	0.629	546.6	1.3e-155		BCOR
Seq26677_sp|F1NTD6|ASCC3_CHICK	ASCC3	Activating signal cointegrator 1 complex subunit 3	0.748	3342	0		BLVRB
Seq32512_sp|Q8BGV9|ATG4D_MOUSE	ATG4D	Cysteine protease ATG4D	0.542	460.3	1.4e-129		BST1
Seq19713_XP_020376975.1	AXL	Tyrosine-protein kinase receptor UFO	0.57	943.3	1.1e-274		BTD
Seq25348_XP_030067051.1	BCAM	Basal cell adhesion molecule	0.385	359.8	3.6e-99		C1QA
Seq14990_sp|Q8CGN4|BCOR_MOUSE	BCOR	BCL-6 corepressor	0.408	934.5	9.1e-272		C1QC
Seq22310_XP_020382364.1	BLVRB	Flavin reductase (NADPH)	0.657	261.5	4.3e-70		C1QTNF3
Seq16023_XP_020372722.1	BST1	ADP-ribosyl cyclase/cyclic ADP-ribose hydrolase 2	0.528	286.2	2.2e-77		C1R
Seq43475_sp|P43251|BTD_HUMAN	BTD	Biotinidase	0.488	497.7	8.8e-141		C1S
Seq26285_sp|Q5FVF9|BTD_RAT	BTD	Biotinidase	0.506	521.9	4.5e-148		C2
Seq7882_XP_020390815.1	C1QA	Complement C1q subcomponent subunit A	0.368	103.6	1.8e-22		C3
Seq5447_XP_020373935.1	C1QC	Complement C1q subcomponent subunit C	0.474	116.7	2e-26		C4A
Seq33528_XP_020372616.1	C1QTNF3	Complement C1q tumor necrosis factor-related protein 3	0.792	215.7	3.2e-56		C4B
Seq42344_sp|Q5R544|C1R_PONAB	C1R	Complement C1r subcomponent	0.429	594.7	7.2e-170		C5
Seq14817_sp|Q2TBU0|HPT_BOVIN	C1R	Complement C1r subcomponent	0.323	176.8	2.8e-44		C6
Seq3414_sp|P00738|HPT_HUMAN	C1R	Complement C1r subcomponent	0.308	167.9	1.3e-41		C7
Seq28149_sp|P00738|HPT_HUMAN	C1R	Complement C1r subcomponent	0.333	162.5	4.8e-40		C8A
Seq2941_sp|Q8SPS7|HPT_PIG	C1R	Complement C1r subcomponent	0.292	152.5	5.2e-37		C8B
Seq2987_sp|P00738|HPT_HUMAN	C1R	Complement C1r subcomponent	0.33	192.2	6e-49		C8G
Seq3208_sp|B6D985|HPT_CEREL	C1R	Complement C1r subcomponent	0.373	119.8	4.5e-27		C9
Seq3455_sp|B6D985|HPT_CEREL	C1R	Complement C1r subcomponent	0.328	179.9	3.8e-45		CA13
Seq4154_XP_020381376.1	C1S	Complement C1s subcomponent	0.418	275	9.4e-74		CADM1
Seq11463_XP_020380551.1	C1S	Complement C1s subcomponent	0.362	346.7	2.8e-95		CALM1
Seq44252_sp|P09871|C1S_HUMAN	C1S	Complement C1s subcomponent	0.421	588.2	6.7e-168		CAP1
Seq27196_sp|Q3SYW2|CO2_BOVIN	C2	Complement C2	0.304	295.8	7e-80		CCDC9
Seq30474_XP_020372119.1	C3	Complement C3	0.478	1517.7	0		CD163
Seq2647_XP_020372119.1	C3	Complement C3	0.397	319.3	3.3e-87		CD300LG
Seq21461_XP_020372119.1	C3	Complement C3	0.473	763.8	1.2e-220		CD44
Seq36113_XP_020372119.1	C3	Complement C3	0.486	1535.8	0		CDH1
Seq18610_sp|Q2UVX4|CO3_BOVIN	C3	Complement C3	0.443	265	5e-71		CDH11
Seq18700_XP_020372119.1	C3	Complement C3	0.521	1028.1	3.8e-300		CDH17
Seq19139_sp|P08649|CO4_RAT	C4A	Complement C4-A	0.364	971.5	6.9e-283		CDH2
Seq5375_sp|P01029|CO4B_MOUSE	C4B	Complement C4-B	0.364	1011.1	7.8e-295		CDH5
Seq32394_sp|P08649|CO4_RAT	C4B	Complement C4-B	0.394	540.4	1.9e-153		CEACAM1
Seq39499_XP_029458609.1	C4B	Complement C4-B	0.279	112.1	1.3e-24		CES1
Seq34462_XP_010162693.1	C4B	Complement C4-B	0.247	167.5	3.4e-41		CES2
Seq40270_sp|P08649|CO4_RAT	C4B	Complement C4-B	0.398	764.6	7.8e-221		CETP
Seq13728_sp|P08649|CO4_RAT	C4B	Complement C4-B	0.401	671.4	8e-193		CFB
Seq24041_sp|P01031|CO5_HUMAN	C5	Complement C5	0.457	1489.6	0		CFI
Seq17491_XP_030322958.1	C6	Complement component C6	0.448	882.5	2.3e-256		CFL2
Seq10595_XP_030327147.1	C7	Complement component C7	0.465	811.6	4.6e-235		CFP
Seq38978_XP_026709380.1	C8A	Complement component C8 alpha chain	0.427	505	6.4e-143		CHIA
Seq6876_XP_020390671.1	C8B	Complement component C8 beta chain	0.51	610.9	8.3e-175		CIRBP
Seq30424_XP_020378256.1	C8G	Complement component C8 gamma chain	0.433	146.4	1.9e-35		CKM
Seq30610_sp|Q3MHN2|CO9_BOVIN	C9	Complement component C9	0.432	433	3.1e-121		CLEC3B
Seq16684_XP_020372785.1	CA13	Carbonic anhydrase 13	0.551	306.6	1.5e-83		CLIC2
Seq40862_sp|Q8R5M8|CADM1_MOUSE	CADM1	Cell adhesion molecule 1	0.59	469.9	1.7e-132		CLU
Seq3037_XP_008310981.1	CALM1	Calmodulin-1	1	99	2e-21		CNDP2
Seq32754_sp|Q3SYV4|CAP1_BOVIN	CAP1	Adenylyl cyclase-associated protein 1	0.639	554.7	5.5e-158		COL15A1
Seq24064_XP_020370886.1	CCDC9	Coiled-coil domain containing 9	0.412	86.7	1.5e-17		COL1A1
Seq23651_XP_020379050.1	CD163	Scavenger receptor cysteine-rich type 1 protein M130	0.458	153.7	1.7e-37		COL1A2
Seq21887_XP_020379050.1	CD163	Scavenger receptor cysteine-rich type 1 protein M130	0.544	142.9	3e-34		COL2A1
Seq23655_XP_020379050.1	CD163	Scavenger receptor cysteine-rich type 1 protein M130	0.546	149.1	3e-36		COL6A3
Seq23657_XP_020379050.1	CD163	Scavenger receptor cysteine-rich type 1 protein M130	0.549	147.5	2.9e-35		CORO1C
Seq25938_XP_007897677.1	CD300LG	CMRF35-like molecule 9	0.345	67	2.8e-11		CP
Seq25481_XP_020377923.1	CD44	CD44 antigen	0.423	89.7	3e-18		CPB2
Seq30239_XP_020391262.1	CDH1	Cadherin-1	0.515	683.7	1.5e-196		CPM
Seq40871_sp|O93319|CAD11_CHICK	CDH11	Cadherin-11	0.733	1048.9	1.6e-306		CPN1
Seq41690_XP_020369258.1	CDH17	Cadherin-17	0.46	655.2	5.4e-188		CR2
Seq20692_sp|B0KW95|CADH2_CALJA	CDH2	Cadherin-2	0.75	1284.2	0		CRB1
Seq40421_XP_020389291.1	CDH5	Cadherin-5	0.44	515	7.9e-146		CST3
Seq42404_XP_020390558.1	CEACAM1	Carcinoembryonic antigen-related cell adhesion molecule 1	0.333	174.5	2.4e-43		CSTB
Seq6404_sp|P14943|EST2_RABIT	CES1	Liver carboxylesterase	0.517	212.6	3e-55		CTHRC1
Seq31727_XP_030060919.1	CES1	Liver carboxylesterase 1	0.488	506.9	3.1e-143		CTSF
Seq6408_sp|Q8BK48|EST2E_MOUSE	CES2	Cocaine esterase	0.406	332.4	4.4e-91		CYCS
Seq5011_sp|Q3V6R6|CETP_CHICK	CETP	Cholesteryl ester transfer protein	0.356	306.2	3.7e-83		DPT
Seq34510_sp|Q864W1|CFAB_PONPY	CFB	Complement factor B	0.308	345.5	8.1e-95		DSC1
Seq27923_XP_020377057.1	CFB	Complement factor B	0.423	198.4	6.3e-51		EEF1A1
Seq30129_sp|P05156|CFAI_HUMAN	CFI	Complement factor I	0.476	442.6	4.4e-124		EFEMP1
Seq4147_XP_020380096.1	CFL2	Cofilin-2	0.642	209.1	2e-54		EFEMP2
Seq19272_sp|P27918|PROP_HUMAN	CFP	Properdin	0.457	449.5	2.5e-126		EIF5A
Seq5052_sp|Q6RY07|CHIA_RAT	CHIA	Acidic mammalian chitinase	0.527	520.4	1.2e-147		EMR1
Seq19257_sp|Q9DED4|CIRBB_XENLA	CIRBP	Cold-inducible RNA-binding protein	0.65	111.3	4.2e-25		ENO3
Seq2910_XP_020378500.1	CIRBP	Cold-inducible RNA-binding protein	0.755	144.1	4.6e-35		ENPP2
Seq2959_sp|P04414|KCRM_TETCF	CKM	Creatine kinase M-type	0.869	703	1.1e-202		ENSG00000244255
Seq20365_XP_020384086.1	CLEC3B	Tetranectin	0.473	193	1.8e-49		ENSG00000259680
Seq40524_XP_020378504.1	CLIC2	Chloride intracellular channel protein 2	0.735	369.4	1.7e-102		ENSG00000277117
Seq4704_XP_020385172.1	CLU	Clusterin	0.365	246.9	2.4e-65		EPHB1
Seq36865_XP_020382271.1	CNDP2	Cytosolic non-specific dipeptidase	0.574	585.5	3.1e-167		ERAP1
Seq26062_sp|P39059|COFA1_HUMAN	COL15A1	Collagen alpha-1(XV) chain	0.457	233.8	5.2e-61		F10
Seq32571_sp|Q9YIB4|CO1A1_CYNPY	COL1A1	Collagen alpha-1(I) chain	0.749	440.7	3.7e-123		F11
Seq40598_XP_020371053.1	COL1A2	Collagen alpha-2(I) chain	0.673	297	5.9e-80		F13A1
Seq7042_XP_020371053.1	COL2A1	Collagen alpha-1(II) chain	0.687	384.8	1.3e-106		F2
Seq12567_sp|P15989|CO6A3_CHICK	COL6A3	Collagen alpha-3(VI) chain	0.505	912.9	2.8e-265		F5
Seq31901_XP_029650171.1	COL6A3	Collagen alpha-3(VI) chain	0.439	104.4	5.6e-23		F7
Seq35050_sp|P12111|CO6A3_HUMAN	COL6A3	Collagen alpha-3(VI) chain	0.422	507.3	1.5e-143		F9
Seq40013_XP_013067874.1	COL6A3	Collagen alpha-3(VI) chain	0.463	84.3	4.4e-17		FAM13A
Seq40784_XP_028311755.1	CORO1C	Coronin-1C	0.648	647.1	8.1e-186		FAP
Seq32479_sp|Q61147|CERU_MOUSE	CP	Ceruloplasmin	0.595	1315.8	0		FBLN1
Seq44046_sp|Q2KIG3|CBPB2_BOVIN	CPB2	Carboxypeptidase B2	0.515	414.5	8.1e-116		FBLN2
Seq16796_sp|Q2KIG3|CBPB2_BOVIN	CPB2	Carboxypeptidase B2	0.515	415.6	3.6e-116		FBLN5
Seq20014_XP_020388951.1	CPM	Carboxypeptidase M	0.514	424.5	8.8e-119		FCGBP
Seq16407_sp|Q9JJN5|CBPN_MOUSE	CPN1	Carboxypeptidase N catalytic chain	0.638	585.1	3.8e-167		FGA
Seq29504_sp|Q28085|CFAH_BOVIN	CR2	Complement receptor type 2	0.263	144.8	2.3e-34		FGB
Seq1021_XP_029562277.1	CRB1	Protein crumbs homolog 1	0.429	60.8	5.3e-10		FGG
Seq33178_XP_006039180.1	CST3	Cystatin-C	0.3	68.9	2.3e-12		FGL1
Seq22075_XP_020375283.1	CSTB	Cystatin-B	0.394	75.9	1.6e-14		FIS1
Seq17888_sp|Q9D1D6|CTHR1_MOUSE	CTHRC1	Collagen triple helix repeat-containing protein 1	0.793	290.8	7.4e-79		FLRT1
Seq36623_sp|Q9UBX1|CATF_HUMAN	CTSF	Cathepsin F	0.419	253.8	1.3e-67		FN1
Seq481_sp|P00020|CYC_ANAPL	CYCS	Cytochrome c	0.845	186.4	8.9e-48		GAPDH
Seq22961_XP_020387255.1	DPT	Dermatopontin	0.634	269.2	1.9e-72		GAPDHS
Seq9416_sp|Q08554|DSC1_HUMAN	DSC1	Desmocollin-1	0.358	517.7	1.5e-146		GCC2
Seq18205_sp|A2Q0Z0|EF1A1_HORSE	EEF1A1	Elongation factor 1-alpha 1	0.892	619	1.8e-177		GGCT
Seq5033_sp|O35568|FBLN3_RAT	EFEMP1	EGF-containing fibulin-like extracellular matrix protein 1	0.637	406	3e-113		GGH
Seq44407_sp|Q9WVJ9|FBLN4_MOUSE	EFEMP2	EGF containing fibulin extracellular matrix protein 2	0.657	458.8	4e-129		GLB1
Seq19508_sp|P10160|IF5A1_RABIT	EIF5A	Eukaryotic translation initiation factor 5A-1	0.808	263.5	8.5e-71		GP2
Seq40001_XP_020372429.1	EMR1	Adhesion G protein-coupled receptor E1	0.343	313.9	2.3e-85		GPX2
Seq19819_sp|P08734|ENOA_XENLA	ENO3	Beta-enolase	0.865	761.5	2.8e-220		GPX3
Seq40429_sp|Q13822|ENPP2_HUMAN	ENPP2	Ectonucleotide pyrophosphatase/phosphodiesterase family member 2	0.666	1336.2	0		GRN
Seq28583_sp|P04186|CFAB_MOUSE	ENSG00000244255	Complement factor B	0.409	567	1.8e-161		GSTM3
Seq35751_XP_020377057.1	ENSG00000244255	Complement factor B	0.408	545	7.3e-155		H1F0
Seq32413_NP_001267533.1	ENSG00000259680	Uncharacterized protein	0.5	105.9	8.4e-23		H2AFZ
Seq31125_NP_001267533.1	ENSG00000259680	Uncharacterized protein	0.446	97.1	3.9e-20		H3F3A
Seq40320_NP_001267533.1	ENSG00000259680	Uncharacterized protein	0.467	100.1	4.6e-21		HABP2
Seq15432_sp|P03983|HV01_HETFR	ENSG00000259680	Uncharacterized protein	0.49	100.9	4.9e-22		HBZ
Seq15938_NP_001267533.1	ENSG00000259680	Uncharacterized protein	0.5	54.3	5e-08		HGFAC
Seq27216_NP_001267	ENSG00000259680	Uncharacterized protein	0.486	99.8	5.9e-21		HIST1H2BA
Seq40400_XP_028979551.1	ENSG00000259680	Uncharacterized protein	0.55	91.3	3.5e-19		HIST1H4E
Seq30406_XP_027440670.1	ENSG00000277117	ICOS ligand	0.328	89.4	3.8e-18		HIST2H2AB
Seq3730_XP_011472274.1	EPHB1	Ephrin type-B receptor 1	0.476	254.2	1.2e-67		HIST2H3A
Seq32218_sp|Q9NZ08|ERAP1_HUMAN	ERAP1	Endoplasmic reticulum aminopeptidase 1	0.628	1210.3	0		HIST3H2BB
Seq7348_sp|Q63207|FA10_RAT	F10	Coagulation factor X	0.456	375.9	3.1e-104		HMGB3
Seq15355_XP_020388782.1	F10	Coagulation factor X	0.5	174.1	7.7e-44		HPGD
Seq43997_sp|P00743|FA10_BOVIN	F10	Coagulation factor X	0.477	443.7	1.5e-124		HPX
Seq44607_XP_020374758.1	F11	Coagulation factor XI	0.361	208.4	6.1e-54		HSPA8
Seq32766_sp|O08619|F13A_RAT	F13A1	Coagulation factor XIII A chain	0.517	780.4	9.8e-226		HSPG2
Seq44763_XP_020374241.1	F2	Prothrombin	0.512	659.4	2.1e-189		IARS
Seq16717_sp|B6D985|HPT_CEREL	F2	Prothrombin	0.286	79.3	3.3e-15		ICAM2
Seq44299_sp|P00738|HPT_HUMAN	F2	Prothrombin	0.286	80.5	1.5e-15		IGFBP4
Seq43447_sp|Q8SPS7|HPT_PIG	F2	Prothrombin	0.309	63.5	1.3e-10		IGHV3-15
Seq44315_XP_020374241.1	F2	Prothrombin	0.579	464.2	7.8e-131		IGHV3-43D
Seq40147_sp|Q593B6|FA5_PSETE	F5	Coagulation factor V	0.324	1062	4.4e-310		IGHV4-38-2
Seq45058_sp|P70375|FA7_MOUSE	F7	Coagulation factor VII	0.495	430.6	1.2e-120		IGJ
Seq4562_XP_020386762.1	F9	Coagulation factor IX	0.336	256.1	4e-68		IGLL5
Seq33192_sp|P00743|FA10_BOVIN	F9	Coagulation factor IX	0.413	364.8	7.9e-101		INPPL1
Seq25302_sp|Q8BGI4|FA13A_MOUSE	FAM13A	Protein FAM13A	0.483	186.8	1.9e-47		ITGB1
Seq16994_sp|P81425|DPP4_BOVIN	FAP	Prolyl endopeptidase FAP	0.566	897.9	4.3e-261		ITGB7
Seq29977_XP_020390045.1	FBLN1	Fibulin-1	0.598	213.4	4.5e-55		ITIH2
Seq29980_sp|O73775|FBLN1_CHICK	FBLN1	Fibulin-1	0.657	371.3	1.3e-102		ITIH3
Seq37129_sp|P98095|FBLN2_HUMAN	FBLN2	Fibulin-2	0.339	299.7	5.5e-81		KLB
Seq18618_sp|Q9UBX5|FBLN5_HUMAN	FBLN5	Fibulin-5	0.708	450.7	1.1e-126		KLKB1
Seq38212_XP_020390276.1	FCGBP	Fc fragment of IgG binding protein	0.312	652.9	4.2e-187		LAMA3
Seq1279_NP_001279549.1	FGA	Fibrinogen alpha chain	0.346	98.6	6.2e-21		LAMB1
Seq45301_XP_020371501.1	FGA	Fibrinogen alpha chain	0.335	134.4	2e-31		LAMC1
Seq4653_XP_020371501.1	FGA	Fibrinogen alpha chain	0.335	134.4	1.9e-31		LCAT
Seq41175_XP_020371504.1	FGA	Fibrinogen alpha chain	0.319	373.2	3.8e-103		LCN2
Seq4360_XP_020371503.1	FGB	Fibrinogen beta chain	0.507	525.4	4e-149		LCP1
Seq39254_XP_020371506.1	FGG	Fibrinogen gamma chain	0.532	453.4	1.6e-127		LDHA
Seq33093_XP_020388406.1	FGL1	Fibrinogen-like protein 1	0.589	389	2.7e-108		LDLR
Seq11531_XP_020376898.1	FGL1	Fibrinogen-like protein 1	0.478	298.1	6.6e-81		LECT2
Seq18152_sp|Q9Y3D6|FIS1_HUMAN	FIS1	Mitochondrial fission 1 protein	0.664	208.8	2.4e-54		LOX
Seq27147_XP_020384257.1	FLRT1	Leucine-rich repeat transmembrane protein FLRT1	0.318	75.9	4.3e-14		LTF
Seq8717_XP_029461977.1	FN1	Fibronectin type III domain containing	0.567	2255.3	0		LUM
Seq40252_sp|P04937|FINC_RAT	FN1	Fibronectin type III domain containing	0.51	498.8	4.7e-141		MANSC1
Seq2214_sp|Q05025|G3P_COTJA	GAPDH	Glyceraldehyde-3-phosphate dehydrogenase	0.783	518.8	2.2e-147		MAP3K5
Seq15447_XP_030399127.1	GAPDHS	Glyceraldehyde-3-phosphate dehydrogenase, testis-specific	0.712	476.9	9.7e-135		MASP1
Seq26471_XP_020387331.1	GCC2	GRIP and coiled-coil domain-containing protein 2	0.528	254.6	4.3e-67		MEP1A
Seq16423_XP_020380253.1	GGCT	Gamma-glutamylcyclotransferase	0.487	161	8.2e-40		MERTK
Seq43284_sp|Q62867|GGH_RAT	GGH	Gamma-glutamyl hydrolase	0.598	280.4	1.1e-75		MINPP1
Seq23198_XP_017280051.1	GLB1	Beta-galactosidase	0.552	736.1	1.8e-212		MMP2
Seq43015_XP_022781145.1	GP2	Pancreatic secretory granule membrane major glycoprotein GP2	0.414	115.5	6.5e-26		MMRN2
Seq4457_XP_020380960.1	GPX2	Glutathione peroxidase 2	0.753	146.7	6.7e-36		MSLNL
Seq4497_XP_020377430.1	GPX3	Glutathione peroxidase 3	0.637	197.2	6.9e-51		MSN
Seq37635_XP_020367986.1	GRN	Granulins	0.487	218.4	4.1e-57		MST1
Seq910_sp|Q9BEA9|GSTM3_MACFU	GSTM3	Glutathione S-transferase Mu 3	0.682	323.2	1.3e-88		MXRA8
Seq42786_XP_020374684.1	H1F0	Histone H1.0	0.695	137.1	1.1e-32		MYH11
Seq823_XP_012977373.2	H2AFZ	Histone H2A.Z	1	244.6	3.4e-65		MYH7
Seq7764_XP_015118903.2	H3F3A	Histone H3.3	1	255.4	2e-68		MYH9
Seq25307_sp|Q14520|HABP2_HUMAN	HABP2	Hyaluronan-binding protein 2	0.532	511.5	6.3e-145		MYL1
Seq43849_XP_020384488.1	HABP2	Hyaluronan-binding protein 2	0.518	448.7	4.5e-126		MYL6
Seq35153_sp|Q14520|HABP2_HUMAN	HABP2	Hyaluronan-binding protein 2	0.541	511.1	7.7e-145		NCAM1
Seq845_XP_020389343.1	HBZ	Hemoglobin subunit zeta	0.404	95.1	3.7e-20		NCAM2
Seq42414_sp|Q9R098|HGFA_MOUSE	HGFAC	Hepatocyte growth factor activator	0.496	513.1	3.2e-145		NEO1
Seq12531_XP_020384831.1	HIST1H2BA	Histone H2B type 1-A	0.651	78.6	2.8e-15		NGFR
Seq36863_XP_030868143.1	HIST1H4E	Histone H4	1	199.5	1e-51		NID2
Seq820_XP_020384836.1	HIST2H2AB	Histone H2A type 2-B	1	199.9	9.7e-52		NPEPL1
Seq3223_XP_020795376.1	HIST2H2AB	Histone H2A type 2-B	0.952	228.4	2.5e-60		NPTX2
Seq25373_XP_028666353.1	HIST2H3A	Histone H3.2	1	254.2	4.5e-68		NRP2
Seq14023_XP_020384831.1	HIST3H2BB	Histone H2B type 3-B	0.631	77.8	4e-15		OGN
Seq39407_XP_028666353.1	HIST3H2BB	Histone H2B type 3-B	0.793	169.5	2.5e-42		OIT3
Seq44061_sp|P69069|H2B_ONCMY	HIST3H2BB	Histone H2B type 3-B	0.817	192.6	1.5e-49		OLFM4
Seq14920_sp|O54879|HMGB3_MOUSE	HMGB3	High mobility group protein B3	0.736	250.8	7e-67		OLFML1
Seq35954_XP_020376326.1	HMGB3	High mobility group protein B3	0.565	187.2	1.1e-47		OLFML3
Seq3495_sp|Q8VCC1|PGDH_MOUSE	HPGD	15-hydroxyprostaglandin dehydrogenase [NAD(+)]	0.5	261.5	5.3e-70		OSCAR
Seq39586_sp|Q5R543|HEMO_PONAB	HPX	Hemopexin	0.381	337.4	1.3e-92		OTOA
Seq9553_sp|P63018|HSP7C_RAT	HSPA8	Heat shock cognate 71 kDa protein	0.913	1144.4	0		PAOX
Seq11434_sp|P98160|PGBM_HUMAN	HSPG2	Basement membrane-specific heparan sulfate proteoglycan core protein	0.508	1617.8	0		PCDHGC5
Seq26405_sp|P41252|SYIC_HUMAN	IARS	Isoleucine--tRNA ligase, cytoplasmic	0.766	2046.2	0		PCSK5
Seq4670_sp|Q28730|ICAM5_RABIT	ICAM2	Intercellular adhesion molecule 2	0.287	69.7	6.3e-12		PGK1
Seq29309_XP_020365251.1	IGFBP4	Insulin-like growth factor-binding protein 4	0.436	206.5	2.2e-53		PGLYRP2
Seq38304_XP_020634436.1	IGHV3-15	V region of the variable domain of immunoglobulin heavy chains that participates in the antigen recognition	0.488	91.3	3.6e-19		PIK3IP1
Seq16721_sp|P03983|HV01_HETFR	IGHV3-43D	V region of the variable domain of immunoglobulin heavy chains that participates in the antigen recognition	0.553	99.4	1.3e-21		PKM
Seq35379_XP_020634436.1	IGHV3-43D	V region of the variable domain of immunoglobulin heavy chains that participates in the antigen recognition	0.459	91.3	4.4e-19		PLEC
Seq15283_XP_023663972.1	IGHV3-43D	V region of the variable domain of immunoglobulin heavy chains that participates in the antigen recognition	0.5	74.7	3.1e-14		PLEK
Seq29570_XP_030439058.1	IGHV3-43D	V region of the variable domain of immunoglobulin heavy chains that participates in the antigen recognition	0.469	94	4.6e-19		PLG
Seq9146_XP_029946112.1	IGHV3-43D	V region of the variable domain of immunoglobulin heavy chains that participates in the antigen recognition	0.531	107.5	5e-23		PLTP
Seq45229_NP_001267533.1	IGHV3-43D	V region of the variable domain of immunoglobulin heavy chains that participates in the antigen recognition	0.51	104	3.2e-22		PLXDC2
Seq17903_sp|P03983|HV01_HETFR	IGHV3-43D	V region of the variable domain of immunoglobulin heavy chains that participates in the antigen recognition	0.476	90.5	5.6e-19		PMPCB
Seq28998_XP_023664682.1	IGHV3-43D	V region of the variable domain of immunoglobulin heavy chains that participates in the antigen recognition	0.43	71.2	4.1e-13		PODXL
Seq29769_XP_030262935.1	IGHV3-43D	V region of the variable domain of immunoglobulin heavy chains that participates in the antigen recognition	0.526	109.8	6.1e-24		PPP2R4
Seq38463_sp|P83907|IGW3_HETFR	IGHV3-43D	V region of the variable domain of immunoglobulin heavy chains that participates in the antigen recognition	0.453	86.7	1e-17		PRDX1
Seq39620_sp|P83907|IGW3_HETFR	IGHV3-43D	V region of the variable domain of immunoglobulin heavy chains that participates in the antigen recognition	0.474	91.3	4.8e-19		PROC
Seq8178_sp|P03983|HV01_HETFR	IGHV3-43D	V region of the variable domain of immunoglobulin heavy chains that participates in the antigen recognition	0.442	65.1	2.5e-11		PROS1
Seq9026_NP_001267533.1	IGHV3-43D	V region of the variable domain of immunoglobulin heavy chains that participates in the antigen recognition	0.505	105.1	1.4e-22		PRRG3
Seq35383_sp|P83907|IGW3_HETFR	IGHV4-38-2	V region of the variable domain of immunoglobulin heavy chains that participates in the antigen recognition	0.406	81.3	4.4e-16		PRSS1
Seq844_XP_020375252.1	IGJ	Immunoglobulin J chain	0.421	85.9	2.6e-17		PTPRG
Seq186_XP_020375252.1'	IGJ	Immunoglobulin J chain	0.448	69.7	1.4e-12		PTPRS
Seq1232_XP_027684438.1	IGLL5	Immunoglobulin lambda like polypeptide 5	0.476	99	4.3e-21		PTX3
Seq26507_XP_029880193.1	IGLL5	Immunoglobulin lambda like polypeptide 5	0.376	97.4	1.3e-20		PZP
Seq1250_XP_027684438.1	IGLL5	Immunoglobulin lambda like polypeptide 5	0.458	114.4	1.2e-25		QPCT
Seq39057_XP_020366244.1	IGLL5	Immunoglobulin lambda like polypeptide 5	0.407	78.6	6.5e-15		QSOX1
Seq10008_XP_027684438.1	IGLL5	Immunoglobulin lambda like polypeptide 5	0.435	105.9	3.5e-23		RARS
Seq11330_XP_027684438.1	IGLL5	Immunoglobulin lambda like polypeptide 5	0.476	99.4	3.4e-21		RBP4
Seq17343_XP_020366244.1	IGLL5	Immunoglobulin lambda like polypeptide 5	0.407	78.6	6.5e-15		RELN
Seq27429_sp|Q2I6J1|SHP2A_DANRE	INPPL1	Phosphatidylinositol 3,4,5-trisphosphate 5-phosphatase 2	0.474	1055	3.5e-308		ROBO1
Seq30901_sp|P07228|ITB1_CHICK	ITGB1	Integrin beta-1	0.534	608.6	4.4e-174		ROBO2
Seq23608_sp|P26011|ITB7_MOUSE	ITGB7	Integrin beta-7	0.532	492.3	4.6e-139		RPA2
Seq39017_sp|P19823|ITIH2_HUMAN	ITIH2	Inter-alpha-trypsin inhibitor heavy chain H2	0.519	816.2	1.8e-236		RUFY2
Seq33306_sp|Q61704|ITIH3_MOUSE	ITIH3	Inter-alpha-trypsin inhibitor heavy chain H3	0.55	937.2	8.1e-273		S100P
Seq18382_sp|Q9GLY5|ITIH3_RABIT	ITIH3	Inter-alpha-trypsin inhibitor heavy chain H3	0.548	957.2	7.4e-279		SCIN
Seq8866_sp|P56652|ITIH3_BOVIN	ITIH3	Inter-alpha-trypsin inhibitor heavy chain H3	0.509	881.3	5.3e-256		SEC61A2
Seq38378_XP_020383775.1	KLB	Beta-klotho	0.624	538.9	3e-153		SELL
Seq43179_XP_020374758.1	KLKB1	Plasma kallikrein	0.312	81.6	4.4e-16		SELP
Seq29752_XP_020384164.1	LAMA3	Laminin subunit alpha-3	0.357	970.7	1.2e-282		SEMA6D
Seq32794_sp|Q16787|LAMA3_HUMAN	LAMA3	Laminin subunit alpha-3	0.525	1700.3	0		SEPP1
Seq21438_XP_020633682.1	LAMB1	Laminin subunit beta-1	0.691	1887.1	0		SERPINA1
Seq18026_sp|P02468|LAMC1_MOUSE	LAMC1	Laminin subunit gamma-1	0.722	1752.3	0		SERPINA10
Seq33966_sp|P53760|LCAT_CHICK	LCAT	Phosphatidylcholine-sterol acyltransferase	0.568	505.8	2.8e-143		SERPINC1
Seq1303_sp|P00978|AMBP_BOVIN	LCN2	Neutrophil gelatinase-associated lipocalin	0.244	68.2	8.1e-12		SERPIND1
Seq39045_XP_020372592.1	LCP1	Plastin-2	0.807	1023.5	5.7e-299		SERPINE1
Seq31833_sp|P00341|LDHA_SQUAC	LDHA	Lactate dehydrogenase A	0.79	491.5	3.7e-139		SERPINF1
Seq33788_XP_020379749.1	LDLR	Low-density lipoprotein receptor	0.633	580.9	1.3e-165		SERPINF2
Seq43800_XP_020380882.1	LECT2	Leukocyte cell-derived chemotaxin-2	0.486	157.9	5.7e-39		SERPING1
Seq39228_XP_020387045.1	LOX	Protein-lysine 6-oxidase	0.478	236.5	2.7e-62		SHBG
Seq3561_XP_020390198.1	LTF	Lactotransferrin	0.444	271.9	5.8e-73		SLC25A29
Seq3046_XP_020390198.1	LTF	Lactotransferrin	0.43	265.8	4.6e-71		SOD1
Seq38782_sp|P80426|TRFE1_SALSA	LTF	Lactotransferrin	0.446	588.6	5.2e-168		SOD3
Seq18088_sp|P80429|TRFE2_SALSA	LTF	Lactotransferrin	0.463	603.2	2.1e-172		SPON2
Seq43939_XP_020390198.1	LTF	Lactotransferrin	0.436	275	6.9e-74		SUSD2
Seq38338_XP_020376149.1	LUM	Lumican	0.458	300.4	1.4e-81		SVEP1
Seq24558_XP_020378699.1	MANSC1	MANSC domain containing 1	0.385	90.5	2.3e-18		TCN1
Seq12281_sp|O35099|M3K5_MOUSE	MAP3K5	Mitogen-activated protein kinase kinase kinase 5	0.778	2005.3	0		TCN2
Seq43415_sp|P98064|MASP1_MOUSE	MASP1	Mannan binding lectin serine peptidase 1	0.63	441.8	3.6e-124		TGFBI
Seq391_XP_020368527.1	MASP1	Mannan binding lectin serine peptidase 1	0.519	213.4	1.2e-55		TGM2
Seq2732_sp|Q5R544|C1R_PONAB	MASP1	Mannan binding lectin serine peptidase 1	0.34	152.5	4.7e-37		THBS1
Seq43494_XP_020374424.1	MEP1A	Meprin A subunit alpha	0.58	891	4.9e-259		THSD4
Seq5941_sp|Q60805|MERTK_MOUSE	MERTK	Tyrosine-protein kinase Mer	0.524	929.1	2.2e-270		TIMP2
Seq27461_XP_020366835.1	MINPP1	Multiple inositol polyphosphate phosphatase 1	0.446	401	9.9e-112		TIMP4
Seq39280_XP_020377267.1	MMP2	72 kDa type IV collagenase	0.75	1011.5	2.3e-295		TKT
Seq20631_sp|Q9H8L6|MMRN2_HUMAN	MMRN2	Multimerin-2	0.226	134.4	4.1e-31		TNFRSF11B
Seq22919_XP_020368115.1	MSLNL	Mesothelin-like protein	0.327	154.1	1.8e-37		TPI1
Seq2233_XP_011529261.1	MSN	Moesin	0.928	592.8	1.3e-169		TPO
Seq34246_sp|P26927|HGFL_HUMAN	MST1	Hepatocyte growth factor-like protein	0.538	882.5	1.8e-256		TRANK1
Seq21804_sp|Q90WI4|MXRA8_CHICK	MXRA8	Matrix remodeling-associated protein 8	0.422	340.5	1.5e-93		TRRAP
Seq39841_sp|P10587|MYH11_CHICK	MYH11	Myosin-11	0.86	1490.3	0		TTR
Seq37125_XP_024903789.1	MYH7	Myosin-7	0.909	1594.3	0		TUBA1B
Seq22261_sp|Q258K2|MYH9_CANLF	MYH9	Myosin-9	0.91	1600.1	0		TUBA1C
Seq989_sp|P02604|MLE1_CHICK	MYL1	Myosin light chain 1/3, skeletal muscle isoform	0.773	240.7	5.7e-64		TUBB3
Seq44443_sp|P60662|MYL6_PIG	MYL6	Myosin light polypeptide 6	0.801	259.2	1.6e-69		TUBB4B
Seq8725_sp|P13590|NCAM1_CHICK	NCAM1	Neural cell adhesion molecule 1	0.31	270.4	2.6e-72		UGP2
Seq25486_sp|P13591|NCAM1_HUMAN	NCAM1	Neural cell adhesion molecule 1	0.617	864.4	4.9e-251		UNC5B
Seq21915_sp|P13591|NCAM1_HUMAN	NCAM2	Neural cell adhesion molecule 2	0.31	160.6	2.4e-39		URB1
Seq6064_sp|P97798|NEO1_MOUSE	NEO1	Neogenin	0.687	1855.5	0		VCAM1
Seq30132_XP_020369997.1	NGFR	Tumor necrosis factor receptor superfamily member 16	0.316	188.7	6.7e-48		VCP
Seq5642_XP_020385999.1	NID2	Nidogen-2	0.516	169.1	1.3e-41		VPREB3
Seq13850_sp|Q14112|NID2_HUMAN	NID2	Nidogen-2	0.772	424.5	6.9e-119		VTN
Seq38747_XP_020385999.1	NID2	Nidogen-2	0.453	859	2.9e-249		VWF
Seq43927_sp|Q5R7G6|PEPL1_PONAB	NPEPL1	Probable aminopeptidase NPEPL1	0.78	846.3	1e-245		WFIKKN2
Seq12142_XP_020378964.1	NPTX2	Neuronal pentraxin-2	0.326	90.5	1.3e-18		XDH
Seq20058_sp|O35375|NRP2_MOUSE	NRP2	Neuropilin-2	0.567	948	4.4e-276		ZAN
Seq30233_XP_020377273.1	OGN	Mimecan	0.522	295.4	4e-80		ZNF618
Seq2972_XP_020391036.1	OIT3	Oncoprotein-induced transcript 3 protein	0.711	452.2	3.3e-127		ZNFX1
Seq6944_XP_020365402.1	OLFM4	Olfactomedin-4	0.363	262.3	5.7e-70
Seq16314_XP_020365404.1	OLFM4	Olfactomedin-4	0.332	242.7	4.8e-64
Seq21677_sp|Q6UWY5|OLFL1_HUMAN	OLFML1	Olfactomedin-like protein 1	0.454	364	1.2e-100
Seq5116_sp|B5MFE9|OLFL3_XENLA	OLFML3	Olfactomedin-like protein 3	0.492	391.7	5.2e-109
Seq30142_XP_020367253.1	OSCAR	Osteoclast-associated immunoglobulin-like receptor	0.295	56.2	7.4e-08
Seq38367_XP_007894232.1	OTOA	Otoancorin	0.254	262.7	9.8e-70
Seq11678_sp|Q8C0L6|PAOX_MOUSE	PAOX	Peroxisomal N(1)-acetyl-spermine/spermidine oxidase	0.402	360.9	2.1e-99
Seq41370_XP_020377617.1	PAOX	Peroxisomal N(1)-acetyl-spermine/spermidine oxidase	0.362	289.7	3.7e-78
Seq14728_sp|Q9Y5F6|PCDGM_HUMAN	PCDHGC5	Protocadherin gamma-C5	0.446	641	1e-183
Seq36413_sp|Q04592|PCSK5_MOUSE	PCSK5	Proprotein convertase subtilisin/kexin type 5	0.562	1498	0
Seq4551_sp|P51903|PGK_CHICK	PGK1	Phosphoglycerate kinase 1	0.839	713.8	6.4e-206
Seq20630_XP_020379313.1	PGLYRP2	N-acetylmuramoyl-L-alanine amidase	0.373	328.2	8.8e-90
Seq32099_sp|Q7SXB3|P3IP1_DANRE	PIK3IP1	Phosphoinositide-3-kinase-interacting protein 1	0.431	174.9	7.3e-44
Seq5122_XP_005017244.2	PKM	Pyruvate kinase PKM	0.845	852.8	1.1e-247
Seq38897_XP_020380238.1	PLEC	Plectin	0.446	279.3	1.3e-74
Seq3347_sp|Q4KM33|PLEK_RAT	PLEK	Pleckstrin	0.622	455.7	2.4e-128
Seq5227_sp|P06867|PLMN_PIG	PLG	Plasminogen	0.545	989.2	1.5e-288
Seq43606_sp|P12545|PLMN_MACMU	PLG	Plasminogen	0.561	917.1	6.7e-267
Seq38453_sp|Q5R8X6|PLMN_PONAB	PLG	Plasminogen	0.56	1015	2.6e-296
Seq18353_XP_020371980.1	PLTP	Phospholipid transfer protein	0.503	459.1	3.2e-129
Seq18654_sp|Q6DE92|PXDC2_XENLA	PLXDC2	Plexin domain-containing protein 2	0.666	563.1	1.7e-160
Seq4730_NP_001279026.1	PMPCB	Mitochondrial-processing peptidase subunit beta	0.627	420.6	8.3e-118
Seq4738_sp|O00592|PODXL_HUMAN	PODXL	Podocalyxin	0.392	94.4	8.4e-20
Seq29669_XP_026854328.1	PPP2R4	Serine/threonine-protein phosphatase 2A activator;	0.864	238.4	2.8e-63
Seq35712_XP_020379938.1	PRDX1	Peroxiredoxin-1	0.783	340.1	9.2e-94
Seq9538_sp|Q28278|PROC_CANLF	PROC	Vitamin K-dependent protein C	0.425	354.8	8.4e-98
Seq18035_XP_020374340.1	PROS1	Vitamin K-dependent protein S	0.465	513.8	1.5e-145
Seq37601_sp|Q08761|PROS_MOUSE	PROS1	Vitamin K-dependent protein S	0.487	581.6	6.1e-166
Seq950_sp|Q9CQW3|PROZ_MOUSE	PROS1	Vitamin K-dependent protein S	0.475	56.2	1.9e-08
Seq35889_sp|P22457|FA7_BOVIN	PRRG3	Transmembrane gamma-carboxyglutamic acid protein 3	0.483	55.5	3.6e-08
Seq39415_XP_030042714.1	PRSS1	Trypsin-1	0.486	257.7	7.7e-69
Seq21979_sp|Q98936|PTPRG_CHICK	PTPRG	Receptor-type tyrosine-protein phosphatase gamma	0.587	846.7	1.3e-245
Seq31120_sp|F1NWE3|PTPRS_CHICK	PTPRS	Receptor-type tyrosine-protein phosphatase S	0.771	778.1	3.5e-225
Seq24909_XP_007655216.2	PTX3	Pentraxin-related protein PTX3	0.309	165.6	6.4e-41
Seq40448_XP_014425634.1	PZP	Pregnancy zone protein	0.383	939.9	1.8e-273
Seq13372_XP_014425634.1	PZP	Pregnancy zone protein	0.382	936.4	2e-272
Seq6976_XP_020370846.1	QPCT	Glutaminyl-peptide cyclotransferase	0.652	445.3	3.7e-125
Seq25996_sp|Q8JGM4|QSOX1_CHICK	QSOX1	Sulfhydryl oxidase 1	0.414	501.1	1.1e-141
Seq4938_XP_020367811.1	RARS	Arginine--tRNA ligase, cytoplasmic	0.734	903.3	7.9e-263
Seq31764_XP_020374376.1	RBP4	Retinol-binding protein 4	0.608	244.6	5.1e-65
Seq20837_XP_020382327.1	RELN	Reelin	0.783	5928.6	0
Seq11217_XP_005991199.1	ROBO1	Roundabout homolog 1	0.302	548.5	1e-155
Seq19003_sp|Q7TPD3|ROBO2_MOUSE	ROBO2	Roundabout homolog 2	0.593	1354.3	0
Seq3276_XP_020382198.1	RPA2	Replication protein A 32 kDa subunit	0.617	312.8	2.2e-85
Seq43969_sp|Q5R5R4|RUFY2_PONAB	RUFY2	RUN and FYVE domain containing 2	0.648	531.6	5.4e-151
Seq38280_XP_020378800.1	S100P	Protein S100-P	0.429	75.1	2.7e-14
Seq28794_XP_020365238.1	SCIN	Adseverin	0.615	899.4	1.4e-261
Seq7013_XP_021240046.1	SEC61A2	Protein transport protein Sec61 subunit alpha isoform 2	0.977	912.1	1.4e-265
Seq24527_XP_020382518.1	SELL	L-selectin	0.545	367.1	1.1e-101
Seq28187_XP_020382511.1	SELL	L-selectin	0.522	274.6	6.2e-74
Seq19658_XP_020382515.1	SELP	P-selectin	0.448	763.8	1.5e-220
Seq30200_XP_020377925.1	SEMA6D	Semaphorin-6D	0.742	1620.1	0
Seq586_XP_020375031.1	SEPP1	Selenoprotein P	0.66	132.1	3.2e-31
Seq30217_XP_020374664.1	SEPP1	Selenoprotein P	0.472	166.4	2.4e-41
Seq4977_sp|O54761|ALMS_ICTTR	SERPINA1	Alpha-1-antitrypsin	0.435	326.6	2.3e-89
Seq7563_sp|P38029|A1AT2_HORSE	SERPINA1	Alpha-1-antitrypsin	0.396	288.1	8.7e-78
Seq3994_sp|Q64118|A1AT_MERUN	SERPINA1	Alpha-1-antitrypsin	0.462	319.7	2.8e-87
Seq3699_XP_007902080.1	SERPINA10	Protein Z-dependent protease inhibitor	0.417	298.9	5.1e-81
Seq25041_sp|Q62975|ZPI_RAT	SERPINA10	Protein Z-dependent protease inhibitor	0.481	209.1	2.6e-54
Seq4430_XP_020371169.1	SERPINC1	Antithrombin-III	0.595	530.4	1.1e-150
Seq4784_XP_020388506.1	SERPIND1	Heparin cofactor 2	0.522	500	1.8e-141
Seq23272_sp|P50449|PAI1_NEOVI	SERPINE1	Plasminogen activator inhibitor 1	0.52	403.7	1.4e-112
Seq34756_XP_020377310.1	SERPINF1	Pigment epithelium-derived factor	0.438	321.2	9.4e-88
Seq3345_XP_007894683.1	SERPINF2	Alpha-2-antiplasmin	0.395	270.4	1.9e-72
Seq43651_XP_006111024.1	SERPING1	Plasma protease C1 inhibitor	0.367	253.4	2.5e-67
Seq4615_XP_006111024.1	SERPING1	Plasma protease C1 inhibitor	0.367	253.4	2.5e-67
Seq25320_sp|Q63772|GAS6_RAT	SHBG	Sex hormone-binding globulin	0.307	156.8	3.1e-38
Seq32208_sp|Q8BL03|MCATL_MOUSE	SLC25A29	Mitochondrial basic amino acids transporter	0.672	323.2	1.4e-88
Seq36013_XP_020366744.1	SOD1	Superoxide dismutase [Cu-Zn]	0.689	209.9	1.1e-54
Seq20986_sp|Q08420|SODE_RAT	SOD3	Extracellular superoxide dismutase [Cu-Zn]	0.416	124	1.2e-28
Seq3775_XP_020384402.1	SOD3	Extracellular superoxide dismutase [Cu-Zn]	0.554	204.1	9.1e-53
Seq18486_XP_020370322.1	SPON2	Spondin-2	0.418	275.4	6.4e-74
Seq23508_XP_020369066.1	SUSD2	Sushi domain-containing protein 2	0.504	835.5	2.8e-242
Seq42017_sp|Q4LDE5|SVEP1_HUMAN	SVEP1	Sushi, von Willebrand factor type A, EGF and pentraxin domain-containing protein 1	0.284	199.9	4.1e-51
Seq41712_sp|Q4LDE5|SVEP1_HUMAN	SVEP1	Sushi, von Willebrand factor type A, EGF and pentraxin domain-containing protein 1	0.278	228	1.5e-59
Seq28121_XP_029441579.1	SVEP1	Sushi, von Willebrand factor type A, EGF and pentraxin domain-containing protein 1	0.304	91.7	1e-18
Seq30794_XP_020369211.1	SVEP1	Sushi, von Willebrand factor type A, EGF and pentraxin domain-containing protein 1	0.555	3745.3	0
Seq42473_sp|P20061|TCO1_HUMAN	TCN1	Transcobalamin-1	0.361	230.3	2.2e-60
Seq14756_sp|Q9R0D6|TCO2_RAT	TCN2	Transcobalamin-2	0.325	147.1	2.5e-35
Seq22687_sp|P55906|BGH3_BOVIN	TGFBI	Transforming growth factor-beta-induced protein ig-h3	0.656	855.5	2.3e-248
Seq41225_XP_008170377.1	TGM2	Protein-glutamine gamma-glutamyltransferase 2	0.526	549.3	2.6e-156
Seq25768_sp|P35441|TSP1_MOUSE	THBS1	Thrombospondin-1	0.734	1395.6	0
Seq13121_XP_005293859.2	THSD4	Thrombospondin type-1 domain-containing protein 4	0.449	763.1	2.8e-220
Seq3007_NP_001279470.1	TIMP2	Metalloproteinase inhibitor 2	0.686	323.2	1.3e-88
Seq38688_sp|Q9JHB3|TIMP4_MOUSE	TIMP4	Metalloproteinase inhibitor 4	0.391	159.1	3.2e-39
Seq43249_XP_030626075.1	TKT	Transketolase	0.686	892.9	1.1e-259
Seq7830_XP_031157473.1	TNFRSF11B	Tumor necrosis factor receptor superfamily member 11B	0.345	99	7.9e-21
Seq11863_XP_001497522.2	TPI1	Triosephosphate isomerase 1	0.785	394	6.7e-110
Seq6255_XP_020368370.1	TPO	Thyroid peroxidase	0.491	506.9	1.6e-143
Seq13330_XP_020387870.1	TRANK1	Tetratricopeptide repeat and ankyrin repeat containing 1	0.46	2354.3	0
Seq6305_sp|Q9Y4A5|TRRAP_HUMAN	TRRAP	Transformation/transcription domain-associated protein	0.922	6975.2	0
Seq6252_XP_020365676.1	TTR	Transthyretin	0.45	142.9	1.6e-34
Seq44835_XP_019113777.2	TUBA1B	Tubulin alpha-1B chain	0.996	924.5	2.6e-269
Seq4283_XP_030851135.1	TUBA1C	Tubulin alpha-1C chain	1	885.6	1.3e-257
Seq13789_sp|Q4QRB4|TBB3_RAT	TUBB3	Tubulin beta-3 chain	0.875	721.5	2.8e-208
Seq38436_XP_020774939.1	TUBB4B	Tubulin beta-4B chain	0.975	887.9	2.6e-258
Seq44556_XP_020017290.1	UGP2	UTP--glucose-1-phosphate uridylyltransferase	0.827	793.5	7.3e-230
Seq16412_sp|Q8JGT4|UN5BA_XENLA	UNC5B	Netrin receptor UNC5B	0.734	1446	0
Seq43647_sp|O60287|NPA1P_HUMAN	URB1	Nucleolar pre-ribosomal-associated protein 1	0.485	2093.5	0
Seq31639_XP_020390767.1	VCAM1	Vascular cell adhesion protein 1	0.385	268.1	1.2e-71
Seq23879_XP_008052863.2	VCP	Transitional endoplasmic reticulum ATPase	0.965	1553.5	0
Seq31470_XP_029793634.1	VPREB3	Pre-B lymphocyte protein 3	0.407	55.5	2.4e-08
Seq3949_sp|P04004|VTNC_HUMAN	VTN	Vitronectin	0.401	345.5	5.1e-95
Seq5719_sp|P04275|VWF_HUMAN	VWF	Von Willebrand factor	0.448	2718	0
Seq2209_XP_020375013.1	WFIKKN2	WAP, Kazal, immunoglobulin, Kunitz and NTR domain-containing protein 2	0.254	74.3	1e-13
Seq16612_sp|P80457|XDH_BOVIN	XDH	Xanthine dehydrogenase/oxidase	0.279	207.2	2.7e-53
Seq22401_sp|Q6AUV1|XDH_ORYSJ	XDH	Xanthine dehydrogenase/oxidase	0.318	627.1	2.4e-179
Seq34958_XP_020390276.1	ZAN	Zonadhesin	0.343	743	2.9e-214
Seq34361_XP_020390180.1	ZNF618	Zinc finger protein 618;	0.492	685.6	3.9e-197
Seq23135_XP_020388501.1	ZNFX1	Zinc finger NFX1-type containing 1	0.59	2006.1	0

## Sheet: S6 Biological processes
Term ID	Term description	Observed gene count	Background gene count	Strength	False discovery rate	Matching proteins in your network (IDs)	matching proteins in your network (labels)
GO:0030449	regulation of complement activation	29	56	1.53	1.32e-27	9606.ENSP00000181383,9606.ENSP00000223642,9606.ENSP00000224181,9606.ENSP00000226218,9606.ENSP00000245907,9606.ENSP00000247153,9606.ENSP00000263408,9606.ENSP00000263413,9606.ENSP00000278407,9606.ENSP00000296280,9606.ENSP00000299367,9606.ENSP00000308541,9606.ENSP00000315130,9606.ENSP00000322061,9606.ENSP00000323929,9606.ENSP00000354458,9606.ENSP00000356024,9606.ENSP00000359446,9606.ENSP00000360281,…	CPB2,C5,C8G,VTN,C3,CFP,C9,C6,SERPING1,MASP1,C2,F2,CLU,C7,A2M,C8A,CR2,CPN1,C8B,C1QC,C1QA,PROS1,CFI,C1S,C4A,C4B,CFB,IGLL5,C1R
GO:0002920	regulation of humoral immune response	30	75	1.42	2.57e-26	9606.ENSP00000181383,9606.ENSP00000223642,9606.ENSP00000224181,9606.ENSP00000226218,9606.ENSP00000245907,9606.ENSP00000247153,9606.ENSP00000263408,9606.ENSP00000263413,9606.ENSP00000265983,9606.ENSP00000278407,9606.ENSP00000296280,9606.ENSP00000299367,9606.ENSP00000308541,9606.ENSP00000315130,9606.ENSP00000322061,9606.ENSP00000323929,9606.ENSP00000354458,9606.ENSP00000356024,9606.ENSP00000359446,…	CPB2,C5,C8G,VTN,C3,CFP,C9,C6,HPX,SERPING1,MASP1,C2,F2,CLU,C7,A2M,C8A,CR2,CPN1,C8B,C1QC,C1QA,PROS1,CFI,C1S,C4A,C4B,CFB,IGLL5,C1R
GO:0002376	immune system process	116	2481	0.49	1.16e-25	9606.ENSP00000027335,9606.ENSP00000053867,9606.ENSP00000161559,9606.ENSP00000216181,9606.ENSP00000219022,9606.ENSP00000223642,9606.ENSP00000224181,9606.ENSP00000225964,9606.ENSP00000226218,9606.ENSP00000229239,9606.ENSP00000231751,9606.ENSP00000233242,9606.ENSP00000234313,9606.ENSP00000236147,9606.ENSP00000237014,9606.ENSP00000245907,9606.ENSP00000247153,9606.ENSP00000248948,9606.ENSP00000252951,…	CDH17,GRN,CEACAM1,MYH9,OLFM4,C5,C8G,COL1A1,VTN,GAPDH,LTF,APOB,PLEK,SELL,TTR,C3,CFP,VPREB3,HBZ,IGJ,APCS,DSC1,TCN1,ENPP2,GGH,THBS1,PRDX1,TIMP2,ACTR3,C9,C6,SELP,BST1,ITGB7,SOD1,HIST1H2BA,SERPING1,CSTB,VCAM1,MERTK,PTX3,MASP1,S100P,ERAP1,COL1A2,INPPL1,C2,AXL,FGB,FGA,GLB1,F2,PLG,CTSF,EMR1,CLU,TPO,PKM,CD300LG,C7,CADM1,EEF1A1,TUBB4B,QPCT,PGLYRP2,FN1,ACTB,AP1B1,APOA4,VCP,MAP3K5,MSN,C8A,CR2,QSOX1,SERPINC1,…
GO:0006956	complement activation	27	54	1.51	1.16e-25	9606.ENSP00000223642,9606.ENSP00000224181,9606.ENSP00000245907,9606.ENSP00000247153,9606.ENSP00000255040,9606.ENSP00000263408,9606.ENSP00000263413,9606.ENSP00000278407,9606.ENSP00000296280,9606.ENSP00000299367,9606.ENSP00000315130,9606.ENSP00000322061,9606.ENSP00000354458,9606.ENSP00000356024,9606.ENSP00000360281,9606.ENSP00000363770,9606.ENSP00000363773,9606.ENSP00000378130,9606.ENSP00000385035,…	C5,C8G,C3,CFP,APCS,C9,C6,SERPING1,MASP1,C2,CLU,C7,C8A,CR2,C8B,C1QC,C1QA,CFI,C1S,C4A,C4B,CFB,IGLL5,C1R,IGHV4-38-2,IGHV3-15,IGHV3-43D
GO:0030198	extracellular matrix organization	47	338	0.96	1.72e-25	9606.ENSP00000216286,9606.ENSP00000219070,9606.ENSP00000222399,9606.ENSP00000223095,9606.ENSP00000225964,9606.ENSP00000226218,9606.ENSP00000231004,9606.ENSP00000237014,9606.ENSP00000258341,9606.ENSP00000260356,9606.ENSP00000261405,9606.ENSP00000261769,9606.ENSP00000262768,9606.ENSP00000264690,9606.ENSP00000266718,9606.ENSP00000267082,9606.ENSP00000294728,9606.ENSP00000295550,9606.ENSP00000295927,…	NID2,MMP2,LAMB1,SERPINE1,COL1A1,VTN,LOX,TTR,LAMC1,THBS1,VWF,CDH1,TIMP2,KLKB1,LUM,ITGB7,VCAM1,COL6A3,PTX3,COL1A2,TNFRSF11B,FGB,FGA,PRSS1,PLG,EFEMP2,SERPINF2,A2M,LAMA3,FBLN1,FGG,FBLN5,FN1,THSD4,QSOX1,DPT,ADAM12,HSPG2,COL15A1,COL2A1,ITGB1,MYH11,LCP1,FBLN2,CD44,ICAM2,TGFBI
GO:0002443	leukocyte mediated immunity	60	641	0.79	4.47e-25	9606.ENSP00000053867,9606.ENSP00000161559,9606.ENSP00000219022,9606.ENSP00000223642,9606.ENSP00000224181,9606.ENSP00000231751,9606.ENSP00000236147,9606.ENSP00000237014,9606.ENSP00000245907,9606.ENSP00000247153,9606.ENSP00000255040,9606.ENSP00000257198,9606.ENSP00000257264,9606.ENSP00000260118,9606.ENSP00000262746,9606.ENSP00000262768,9606.ENSP00000263408,9606.ENSP00000263413,9606.ENSP00000265016,…	GRN,CEACAM1,OLFM4,C5,C8G,LTF,SELL,TTR,C3,CFP,APCS,DSC1,TCN1,GGH,PRDX1,TIMP2,C9,C6,BST1,SERPING1,CSTB,PTX3,S100P,C2,GLB1,F2,CLU,PKM,C7,EEF1A1,TUBB4B,QPCT,VCP,C8A,CR2,QSOX1,C8B,CAP1,LCN2,C1QC,C1QA,ASAH1,CFI,ALDOA,AMPD3,CST3,C1S,AHSG,C4A,CD44,C4B,SERPINA1,IGLL5,HSPA8,C1R,IGHV4-38-2,OSCAR,IGHV3-15,IGHV3-43D,SPON2
GO:0006958	complement activation, classical pathway	24	38	1.62	9.16e-25	9606.ENSP00000223642,9606.ENSP00000224181,9606.ENSP00000245907,9606.ENSP00000255040,9606.ENSP00000263408,9606.ENSP00000263413,9606.ENSP00000278407,9606.ENSP00000299367,9606.ENSP00000315130,9606.ENSP00000322061,9606.ENSP00000354458,9606.ENSP00000356024,9606.ENSP00000360281,9606.ENSP00000363770,9606.ENSP00000363773,9606.ENSP00000378130,9606.ENSP00000385035,9606.ENSP00000396688,9606.ENSP00000415941,…	C5,C8G,C3,APCS,C9,C6,SERPING1,C2,CLU,C7,C8A,CR2,C8B,C1QC,C1QA,CFI,C1S,C4A,C4B,IGLL5,C1R,IGHV4-38-2,IGHV3-15,IGHV3-43D
GO:0016192	vesicle-mediated transport	94	1805	0.53	3.62e-23	9606.ENSP00000053867,9606.ENSP00000161559,9606.ENSP00000216181,9606.ENSP00000218099,9606.ENSP00000219022,9606.ENSP00000223095,9606.ENSP00000226218,9606.ENSP00000231751,9606.ENSP00000233242,9606.ENSP00000234071,9606.ENSP00000234313,9606.ENSP00000236147,9606.ENSP00000237014,9606.ENSP00000245907,9606.ENSP00000247153,9606.ENSP00000254801,9606.ENSP00000257198,9606.ENSP00000257264,9606.ENSP00000259486,…	GRN,CEACAM1,MYH9,F9,OLFM4,SERPINE1,VTN,LTF,APOB,PROC,PLEK,SELL,TTR,C3,CFP,IGJ,DSC1,TCN1,ENPP2,GGH,THBS1,VWF,TIMP2,ACTR3,SELP,F13A1,BST1,AMBP,HPX,SOD1,SERPING1,CSTB,MERTK,PTX3,CLEC3B,MASP1,S100P,SCIN,INPPL1,AXL,FGB,FGA,GLB1,GCC2,F2,PLG,CLU,PKM,SERPINF2,A2M,FGG,EEF1A1,TUBB4B,QPCT,FN1,CALM1,ACTB,AP1B1,VCP,CD163,CES1,TGM2,QSOX1,F5,CAP1,LCN2,HSPG2,F10,F7,ASAH1,AP1G1,PROS1,ACTN1,CFI,ALDOA,ITGB1,AMPD3,C…
GO:0045055	regulated exocytosis	59	697	0.74	1.11e-22	9606.ENSP00000053867,9606.ENSP00000161559,9606.ENSP00000216181,9606.ENSP00000219022,9606.ENSP00000223095,9606.ENSP00000231751,9606.ENSP00000234313,9606.ENSP00000236147,9606.ENSP00000237014,9606.ENSP00000245907,9606.ENSP00000247153,9606.ENSP00000257198,9606.ENSP00000257264,9606.ENSP00000260118,9606.ENSP00000260356,9606.ENSP00000261405,9606.ENSP00000262768,9606.ENSP00000263686,9606.ENSP00000264870,…	GRN,CEACAM1,MYH9,OLFM4,SERPINE1,LTF,PLEK,SELL,TTR,C3,CFP,DSC1,TCN1,GGH,THBS1,VWF,TIMP2,SELP,F13A1,BST1,SOD1,SERPING1,CSTB,PTX3,CLEC3B,S100P,SCIN,FGB,FGA,GLB1,PLG,CLU,PKM,SERPINF2,A2M,FGG,EEF1A1,TUBB4B,QPCT,FN1,CALM1,VCP,QSOX1,F5,CAP1,LCN2,ASAH1,PROS1,ACTN1,ALDOA,AMPD3,CST3,AHSG,CD44,ITIH3,SERPINA1,SEPP1,HSPA8,OSCAR
GO:0007155	cell adhesion	67	925	0.68	1.19e-22	9606.ENSP00000027335,9606.ENSP00000161559,9606.ENSP00000188790,9606.ENSP00000216181,9606.ENSP00000216286,9606.ENSP00000219022,9606.ENSP00000222399,9606.ENSP00000226218,9606.ENSP00000234313,9606.ENSP00000236147,9606.ENSP00000246841,9606.ENSP00000252087,9606.ENSP00000257198,9606.ENSP00000258341,9606.ENSP00000260356,9606.ENSP00000261405,9606.ENSP00000261769,9606.ENSP00000263686,9606.ENSP00000265132,…	CDH17,CEACAM1,FAP,MYH9,NID2,OLFM4,LAMB1,VTN,PLEK,SELL,FLRT1,PCDHGC5,DSC1,LAMC1,THBS1,VWF,CDH1,SELP,AMBP,ITGB7,CDH11,CDH2,BCAM,HABP2,VCAM1,MERTK,COL6A3,INPPL1,AXL,FGB,FGA,EMR1,LAMA3,CADM1,FGG,NEO1,CDH5,FBLN5,FN1,PTPRS,ACTB,APOA4,MSN,NRP2,CRB1,DPT,ADAM12,ADAMTS13,COL15A1,PODXL,OTOA,ACTN1,ITGB1,EPHB1,NCAM2,SVEP1,RELN,CD44,MXRA8,ICAM2,TGFBI,ROBO2,ROBO1,MSLNL,NCAM1,ZAN,SPON2
GO:0006955	immune response	86	1588	0.55	5.76e-22	9606.ENSP00000027335,9606.ENSP00000053867,9606.ENSP00000161559,9606.ENSP00000219022,9606.ENSP00000223642,9606.ENSP00000224181,9606.ENSP00000226218,9606.ENSP00000229239,9606.ENSP00000231751,9606.ENSP00000236147,9606.ENSP00000237014,9606.ENSP00000245907,9606.ENSP00000247153,9606.ENSP00000248948,9606.ENSP00000254801,9606.ENSP00000255040,9606.ENSP00000257198,9606.ENSP00000257264,9606.ENSP00000259486,…	CDH17,GRN,CEACAM1,OLFM4,C5,C8G,VTN,GAPDH,LTF,SELL,TTR,C3,CFP,VPREB3,IGJ,APCS,DSC1,TCN1,ENPP2,GGH,THBS1,PRDX1,TIMP2,ACTR3,C9,C6,BST1,SERPING1,CSTB,VCAM1,PTX3,MASP1,S100P,ERAP1,C2,AXL,FGB,FGA,GLB1,F2,EMR1,CLU,PKM,C7,EEF1A1,TUBB4B,QPCT,PGLYRP2,APOA4,VCP,MAP3K5,C8A,CR2,QSOX1,SERPINC1,HMGB3,C8B,ADAMTS13,CAP1,LCN2,C1QC,C1QA,ASAH1,CFI,ALDOA,AMPD3,FGL1,CST3,LCP1,C1S,AHSG,C4A,CD44,C4B,SERPINA1,CFB,IGLL5,H…
GO:0002252	immune effector process	67	969	0.66	1.12e-21	9606.ENSP00000027335,9606.ENSP00000053867,9606.ENSP00000161559,9606.ENSP00000219022,9606.ENSP00000223642,9606.ENSP00000224181,9606.ENSP00000231751,9606.ENSP00000236147,9606.ENSP00000237014,9606.ENSP00000245907,9606.ENSP00000247153,9606.ENSP00000255040,9606.ENSP00000257198,9606.ENSP00000257264,9606.ENSP00000260118,9606.ENSP00000262746,9606.ENSP00000262768,9606.ENSP00000263238,9606.ENSP00000263408,…	CDH17,GRN,CEACAM1,OLFM4,C5,C8G,LTF,SELL,TTR,C3,CFP,APCS,DSC1,TCN1,GGH,PRDX1,TIMP2,ACTR3,C9,C6,BST1,SERPING1,CSTB,PTX3,MASP1,S100P,C2,GLB1,F2,CLU,PKM,C7,EEF1A1,TUBB4B,QPCT,ACTB,VCP,C8A,CR2,QSOX1,C8B,CAP1,LCN2,C1QC,C1QA,ASAH1,CFI,ALDOA,AMPD3,CST3,LCP1,C1S,ARPC4,AHSG,C4A,CD44,C4B,SERPINA1,CFB,IGLL5,HSPA8,C1R,IGHV4-38-2,OSCAR,IGHV3-15,IGHV3-43D,SPON2
GO:0006959	humoral immune response	37	275	0.94	1.63e-19	9606.ENSP00000223642,9606.ENSP00000224181,9606.ENSP00000229239,9606.ENSP00000231751,9606.ENSP00000245907,9606.ENSP00000247153,9606.ENSP00000254801,9606.ENSP00000255040,9606.ENSP00000263408,9606.ENSP00000263413,9606.ENSP00000265016,9606.ENSP00000278407,9606.ENSP00000296280,9606.ENSP00000299367,9606.ENSP00000306099,9606.ENSP00000306361,9606.ENSP00000308541,9606.ENSP00000315130,9606.ENSP00000322061,…	C5,C8G,GAPDH,LTF,C3,CFP,IGJ,APCS,C9,C6,BST1,SERPING1,MASP1,C2,FGB,FGA,F2,CLU,C7,PGLYRP2,C8A,CR2,C8B,LCN2,C1QC,C1QA,CFI,C1S,C4A,C4B,CFB,IGLL5,C1R,IGHV4-38-2,IGHV3-15,IGHV3-43D,SPON2
GO:0050896	response to stimulus	205	8046	0.22	1.72e-18	9606.ENSP00000027335,9606.ENSP00000053867,9606.ENSP00000161559,9606.ENSP00000172229,9606.ENSP00000181383,9606.ENSP00000188790,9606.ENSP00000215727,9606.ENSP00000216181,9606.ENSP00000218099,9606.ENSP00000219022,9606.ENSP00000219070,9606.ENSP00000223095,9606.ENSP00000223136,9606.ENSP00000223642,9606.ENSP00000224181,9606.ENSP00000225964,9606.ENSP00000226218,9606.ENSP00000229239,9606.ENSP00000231004,…	CDH17,GRN,CEACAM1,NGFR,CPB2,FAP,SERPIND1,MYH9,F9,OLFM4,MMP2,SERPINE1,FIS1,C5,C8G,COL1A1,VTN,GAPDH,LOX,LTF,APOB,PROC,PLEK,ANGPTL1,SELL,TTR,C3,FLRT1,CFP,VPREB3,HBZ,SERPINF1,IGJ,APCS,GSTM3,DSC1,TCN1,KLB,ENPP2,GGH,THBS1,VWF,CDH1,SERPINA10,OGN,PRDX1,TIMP2,ACTR3,C9,C6,SELP,FAM13A,KLKB1,F13A1,BST1,LUM,ITGB7,ARHGDIA,IGFBP4,SOD1,BCAM,LECT2,HIST1H2BA,GGCT,SERPING1,TIMP4,CSTB,VCAM1,MERTK,PTX3,CLEC3B,MASP1,S…
GO:0002576	platelet degranulation	27	129	1.14	3.89e-18	9606.ENSP00000223095,9606.ENSP00000234313,9606.ENSP00000260356,9606.ENSP00000261405,9606.ENSP00000263686,9606.ENSP00000264870,9606.ENSP00000270142,9606.ENSP00000278407,9606.ENSP00000296130,9606.ENSP00000306099,9606.ENSP00000306361,9606.ENSP00000308938,9606.ENSP00000315130,9606.ENSP00000321853,9606.ENSP00000323929,9606.ENSP00000336829,9606.ENSP00000346839,9606.ENSP00000349467,9606.ENSP00000356574,…	SERPINE1,PLEK,THBS1,VWF,SELP,F13A1,SOD1,SERPING1,CLEC3B,FGB,FGA,PLG,CLU,SERPINF2,A2M,FGG,FN1,CALM1,QSOX1,F5,PROS1,ACTN1,ALDOA,AHSG,ITIH3,SERPINA1,SEPP1
GO:0032940	secretion by cell	62	979	0.62	4.16e-18	9606.ENSP00000053867,9606.ENSP00000161559,9606.ENSP00000216181,9606.ENSP00000219022,9606.ENSP00000223095,9606.ENSP00000231751,9606.ENSP00000234313,9606.ENSP00000236147,9606.ENSP00000237014,9606.ENSP00000245907,9606.ENSP00000247153,9606.ENSP00000257198,9606.ENSP00000257264,9606.ENSP00000260118,9606.ENSP00000260356,9606.ENSP00000261405,9606.ENSP00000262768,9606.ENSP00000263686,9606.ENSP00000264870,…	GRN,CEACAM1,MYH9,OLFM4,SERPINE1,LTF,PLEK,SELL,TTR,C3,CFP,DSC1,TCN1,GGH,THBS1,VWF,TIMP2,SELP,F13A1,BST1,SOD1,SERPING1,CSTB,MERTK,PTX3,CLEC3B,S100P,SCIN,AXL,FGB,FGA,GLB1,PLG,CLU,PKM,SERPINF2,A2M,FGG,EEF1A1,TUBB4B,QPCT,FN1,CALM1,VCP,QSOX1,F5,CAP1,LCN2,ASAH1,PROS1,ACTN1,ALDOA,AMPD3,CST3,AHSG,CD44,ITIH3,SERPINA1,SEPP1,HSPA8,PCSK5,OSCAR
GO:0050776	regulation of immune response	59	896	0.63	7.1e-18	9606.ENSP00000053867,9606.ENSP00000161559,9606.ENSP00000181383,9606.ENSP00000223642,9606.ENSP00000224181,9606.ENSP00000225964,9606.ENSP00000226218,9606.ENSP00000236147,9606.ENSP00000245907,9606.ENSP00000247153,9606.ENSP00000255040,9606.ENSP00000263238,9606.ENSP00000263408,9606.ENSP00000263413,9606.ENSP00000265132,9606.ENSP00000265983,9606.ENSP00000267082,9606.ENSP00000278407,9606.ENSP00000294728,…	GRN,CEACAM1,CPB2,C5,C8G,COL1A1,VTN,SELL,C3,CFP,APCS,ACTR3,C9,C6,AMBP,HPX,ITGB7,SERPING1,VCAM1,MASP1,ERAP1,COL1A2,C2,F2,CLU,CD300LG,C7,A2M,CADM1,PGLYRP2,CALM1,ACTB,C8A,CR2,HMGB3,CPN1,C8B,C1QC,C1QA,COL2A1,AP1G1,PROS1,CFI,ITGB1,FGL1,C1S,ARPC4,C4A,ICAM2,C4B,CFB,IGLL5,C1R,IGHV4-38-2,OSCAR,IGHV3-15,IGHV3-43D,SPON2,ENSG00000277117
GO:0002682	regulation of immune system process	77	1514	0.52	7.71e-18	9606.ENSP00000053867,9606.ENSP00000161559,9606.ENSP00000181383,9606.ENSP00000223095,9606.ENSP00000223642,9606.ENSP00000224181,9606.ENSP00000225964,9606.ENSP00000226218,9606.ENSP00000231004,9606.ENSP00000231751,9606.ENSP00000236147,9606.ENSP00000245907,9606.ENSP00000247153,9606.ENSP00000255040,9606.ENSP00000260356,9606.ENSP00000263238,9606.ENSP00000263408,9606.ENSP00000263413,9606.ENSP00000263686,…	GRN,CEACAM1,CPB2,SERPINE1,C5,C8G,COL1A1,VTN,LOX,LTF,SELL,C3,CFP,APCS,THBS1,ACTR3,C9,C6,SELP,BST1,AMBP,HPX,ITGB7,SOD1,SERPING1,VCAM1,MERTK,MASP1,ERAP1,SCIN,COL1A2,C2,AXL,F2,CLU,CD300LG,C7,A2M,CADM1,PGLYRP2,CALM1,ACTB,MSN,C8A,H3F3A,CR2,HMGB3,CPN1,C8B,RBP4,C1QC,C1QA,F7,COL2A1,AP1G1,PROS1,CFI,ITGB1,FGL1,C1S,HIST2H3A,ARPC4,C4A,MST1,ICAM2,C4B,CFB,IGLL5,C1R,LDLR,IGHV4-38-2,OSCAR,IGHV3-15,IGHV3-43D,SPON2…
GO:0046903	secretion	65	1097	0.59	9.39e-18	9606.ENSP00000053867,9606.ENSP00000161559,9606.ENSP00000216181,9606.ENSP00000219022,9606.ENSP00000223095,9606.ENSP00000231751,9606.ENSP00000234313,9606.ENSP00000236147,9606.ENSP00000237014,9606.ENSP00000245907,9606.ENSP00000247153,9606.ENSP00000257198,9606.ENSP00000257264,9606.ENSP00000260118,9606.ENSP00000260356,9606.ENSP00000261405,9606.ENSP00000262768,9606.ENSP00000263686,9606.ENSP00000264870,…	GRN,CEACAM1,MYH9,OLFM4,SERPINE1,LTF,PLEK,SELL,TTR,C3,CFP,DSC1,TCN1,GGH,THBS1,VWF,TIMP2,SELP,F13A1,BST1,SOD1,SERPING1,CSTB,MERTK,PTX3,CLEC3B,S100P,SCIN,AXL,FGB,FGA,GLB1,PLG,CLU,PKM,SERPINF2,A2M,FGG,EEF1A1,TUBB4B,QPCT,FBLN5,FN1,CALM1,VCP,QSOX1,SERPINC1,F5,CAP1,LCN2,XDH,ASAH1,PROS1,ACTN1,ALDOA,AMPD3,CST3,AHSG,CD44,ITIH3,SERPINA1,SEPP1,HSPA8,PCSK5,OSCAR
GO:0002449	lymphocyte mediated immunity	26	141	1.08	2.66e-16	9606.ENSP00000223642,9606.ENSP00000224181,9606.ENSP00000245907,9606.ENSP00000255040,9606.ENSP00000262746,9606.ENSP00000263408,9606.ENSP00000263413,9606.ENSP00000278407,9606.ENSP00000299367,9606.ENSP00000315130,9606.ENSP00000322061,9606.ENSP00000341289,9606.ENSP00000354458,9606.ENSP00000356024,9606.ENSP00000360281,9606.ENSP00000363770,9606.ENSP00000363773,9606.ENSP00000378130,9606.ENSP00000385035,…	C5,C8G,C3,APCS,PRDX1,C9,C6,SERPING1,C2,CLU,C7,TUBB4B,C8A,CR2,C8B,C1QC,C1QA,CFI,C1S,C4A,C4B,IGLL5,C1R,IGHV4-38-2,IGHV3-15,IGHV3-43D
GO:0042060	wound healing	40	439	0.78	6.86e-16	9606.ENSP00000161559,9606.ENSP00000181383,9606.ENSP00000215727,9606.ENSP00000216181,9606.ENSP00000218099,9606.ENSP00000225964,9606.ENSP00000231004,9606.ENSP00000234071,9606.ENSP00000234313,9606.ENSP00000261405,9606.ENSP00000261994,9606.ENSP00000264690,9606.ENSP00000264870,9606.ENSP00000278407,9606.ENSP00000295408,9606.ENSP00000297268,9606.ENSP00000301178,9606.ENSP00000306099,9606.ENSP00000306361,…	CEACAM1,CPB2,SERPIND1,MYH9,F9,COL1A1,LOX,PROC,PLEK,VWF,SERPINA10,KLKB1,F13A1,SERPING1,MERTK,COL1A2,AXL,FGB,FGA,F2,PLG,PLEC,A2M,FBLN1,FGG,FN1,ACTB,MAP3K5,H3F3A,SERPINC1,F5,ADAMTS13,F10,F7,PROS1,F11,HIST2H3A,CD44,SERPINA1,HGFAC
GO:0007596	blood coagulation	34	303	0.87	9.46e-16	9606.ENSP00000181383,9606.ENSP00000215727,9606.ENSP00000216181,9606.ENSP00000218099,9606.ENSP00000225964,9606.ENSP00000234071,9606.ENSP00000234313,9606.ENSP00000261405,9606.ENSP00000261994,9606.ENSP00000264690,9606.ENSP00000264870,9606.ENSP00000278407,9606.ENSP00000295408,9606.ENSP00000297268,9606.ENSP00000301178,9606.ENSP00000306099,9606.ENSP00000306361,9606.ENSP00000308541,9606.ENSP00000308938,…	CPB2,SERPIND1,MYH9,F9,COL1A1,PROC,PLEK,VWF,SERPINA10,KLKB1,F13A1,SERPING1,MERTK,COL1A2,AXL,FGB,FGA,F2,PLG,A2M,FBLN1,FGG,ACTB,H3F3A,SERPINC1,F5,ADAMTS13,F10,F7,PROS1,F11,HIST2H3A,SERPINA1,HGFAC
GO:0030193	regulation of blood coagulation	21	80	1.23	1.29e-15	9606.ENSP00000161559,9606.ENSP00000181383,9606.ENSP00000188790,9606.ENSP00000223095,9606.ENSP00000226218,9606.ENSP00000234071,9606.ENSP00000234313,9606.ENSP00000260356,9606.ENSP00000263686,9606.ENSP00000264690,9606.ENSP00000278407,9606.ENSP00000306099,9606.ENSP00000306361,9606.ENSP00000308541,9606.ENSP00000308938,9606.ENSP00000321853,9606.ENSP00000336829,9606.ENSP00000356671,9606.ENSP00000364731,…	CEACAM1,CPB2,FAP,SERPINE1,VTN,PROC,PLEK,THBS1,SELP,KLKB1,SERPING1,FGB,FGA,F2,PLG,SERPINF2,FGG,SERPINC1,F7,PROS1,F11
GO:0052547	regulation of peptidase activity	40	449	0.77	1.29e-15	9606.ENSP00000053867,9606.ENSP00000172229,9606.ENSP00000215727,9606.ENSP00000223095,9606.ENSP00000223136,9606.ENSP00000223642,9606.ENSP00000226218,9606.ENSP00000229239,9606.ENSP00000231751,9606.ENSP00000245907,9606.ENSP00000254722,9606.ENSP00000260356,9606.ENSP00000261336,9606.ENSP00000261994,9606.ENSP00000262768,9606.ENSP00000265132,9606.ENSP00000278407,9606.ENSP00000287814,9606.ENSP00000291568,…	GRN,NGFR,SERPIND1,SERPINE1,FIS1,C5,VTN,GAPDH,LTF,C3,SERPINF1,THBS1,PZP,SERPINA10,TIMP2,AMBP,SERPING1,TIMP4,CSTB,COL6A3,CYCS,WFIKKN2,SERPINF2,A2M,FBLN1,FN1,ITIH2,VCP,MAP3K5,SERPINC1,XDH,PROS1,CST3,AHSG,C4A,CD44,ITIH3,C4B,SERPINA1,ROBO1
GO:0006950	response to stress	118	3485	0.35	1.39e-15	9606.ENSP00000053867,9606.ENSP00000161559,9606.ENSP00000181383,9606.ENSP00000215727,9606.ENSP00000216181,9606.ENSP00000218099,9606.ENSP00000219070,9606.ENSP00000223095,9606.ENSP00000223136,9606.ENSP00000223642,9606.ENSP00000224181,9606.ENSP00000225964,9606.ENSP00000229239,9606.ENSP00000231004,9606.ENSP00000231751,9606.ENSP00000234071,9606.ENSP00000234313,9606.ENSP00000245907,9606.ENSP00000247153,…	GRN,CEACAM1,CPB2,SERPIND1,MYH9,F9,MMP2,SERPINE1,FIS1,C5,C8G,COL1A1,GAPDH,LOX,LTF,PROC,PLEK,C3,CFP,IGJ,APCS,GSTM3,THBS1,VWF,SERPINA10,PRDX1,ACTR3,C9,C6,SELP,KLKB1,F13A1,IGFBP4,SOD1,HIST1H2BA,SERPING1,VCAM1,MERTK,PTX3,MASP1,ADH5,COL1A2,C2,AXL,FGB,FGA,CYCS,F2,PLG,CLU,TPO,PKM,SERPINF2,C7,PLEC,A2M,FBLN1,FGG,TUBB4B,PGLYRP2,FN1,MYH7,ACTB,APOA4,VCP,MAP3K5,CD163,TRRAP,C8A,H3F3A,CR2,SERPINC1,F5,ASCC3,CHIA,…
GO:0010951	negative regulation of endopeptidase activity	31	248	0.91	1.68e-15	9606.ENSP00000172229,9606.ENSP00000215727,9606.ENSP00000223095,9606.ENSP00000223642,9606.ENSP00000226218,9606.ENSP00000229239,9606.ENSP00000231751,9606.ENSP00000245907,9606.ENSP00000254722,9606.ENSP00000260356,9606.ENSP00000261336,9606.ENSP00000261994,9606.ENSP00000262768,9606.ENSP00000265132,9606.ENSP00000278407,9606.ENSP00000287814,9606.ENSP00000291568,9606.ENSP00000295550,9606.ENSP00000311184,…	NGFR,SERPIND1,SERPINE1,C5,VTN,GAPDH,LTF,C3,SERPINF1,THBS1,PZP,SERPINA10,TIMP2,AMBP,SERPING1,TIMP4,CSTB,COL6A3,WFIKKN2,SERPINF2,A2M,ITIH2,SERPINC1,PROS1,CST3,AHSG,C4A,CD44,ITIH3,C4B,SERPINA1
GO:0050878	regulation of body fluid levels	42	509	0.73	1.89e-15	9606.ENSP00000161559,9606.ENSP00000181383,9606.ENSP00000188790,9606.ENSP00000215727,9606.ENSP00000216181,9606.ENSP00000218099,9606.ENSP00000223095,9606.ENSP00000225964,9606.ENSP00000226218,9606.ENSP00000234071,9606.ENSP00000234313,9606.ENSP00000260356,9606.ENSP00000261405,9606.ENSP00000261994,9606.ENSP00000263686,9606.ENSP00000264690,9606.ENSP00000264870,9606.ENSP00000278407,9606.ENSP00000295408,…	CEACAM1,CPB2,FAP,SERPIND1,MYH9,F9,SERPINE1,COL1A1,VTN,PROC,PLEK,THBS1,VWF,SERPINA10,SELP,KLKB1,F13A1,SERPING1,MERTK,COL1A2,AXL,FGB,FGA,F2,PLG,SERPINF2,A2M,FBLN1,FGG,ACTB,H3F3A,SERPINC1,F5,ADAMTS13,F10,F7,XDH,PROS1,F11,HIST2H3A,SERPINA1,HGFAC
GO:0006952	defense response	66	1296	0.52	4.91e-15	9606.ENSP00000053867,9606.ENSP00000223095,9606.ENSP00000223642,9606.ENSP00000224181,9606.ENSP00000229239,9606.ENSP00000231751,9606.ENSP00000245907,9606.ENSP00000247153,9606.ENSP00000254801,9606.ENSP00000255040,9606.ENSP00000260356,9606.ENSP00000262746,9606.ENSP00000263238,9606.ENSP00000263408,9606.ENSP00000263413,9606.ENSP00000263686,9606.ENSP00000264690,9606.ENSP00000269593,9606.ENSP00000274764,…	GRN,SERPINE1,C5,C8G,GAPDH,LTF,C3,CFP,IGJ,APCS,THBS1,PRDX1,ACTR3,C9,C6,SELP,KLKB1,IGFBP4,HIST1H2BA,SERPING1,VCAM1,PTX3,MASP1,C2,AXL,FGB,FGA,F2,CLU,SERPINF2,C7,TUBB4B,PGLYRP2,FN1,APOA4,MAP3K5,CD163,C8A,CR2,SERPINC1,CHIA,HMGB3,C8B,ADAMTS13,LCN2,C1QC,C1QA,HSPG2,CFI,ITGB1,CST3,C1S,AHSG,C4A,CD44,C4B,SERPINA1,CFB,IGLL5,C1R,IGHV4-38-2,IGHV3-15,NCAM1,IGHV3-43D,SPON2,ENSG00000277117
GO:0009611	response to wounding	42	532	0.71	7.52e-15	9606.ENSP00000161559,9606.ENSP00000181383,9606.ENSP00000215727,9606.ENSP00000216181,9606.ENSP00000218099,9606.ENSP00000225964,9606.ENSP00000231004,9606.ENSP00000234071,9606.ENSP00000234313,9606.ENSP00000261405,9606.ENSP00000261994,9606.ENSP00000264690,9606.ENSP00000264870,9606.ENSP00000270142,9606.ENSP00000278407,9606.ENSP00000295408,9606.ENSP00000297268,9606.ENSP00000301178,9606.ENSP00000306099,…	CEACAM1,CPB2,SERPIND1,MYH9,F9,COL1A1,LOX,PROC,PLEK,VWF,SERPINA10,KLKB1,F13A1,SOD1,SERPING1,MERTK,COL1A2,AXL,FGB,FGA,F2,PLG,PLEC,A2M,FBLN1,FGG,FN1,ACTB,MAP3K5,H3F3A,SERPINC1,F5,ADAMTS13,F10,F7,PROS1,CST3,F11,HIST2H3A,CD44,SERPINA1,HGFAC
GO:1903034	regulation of response to wounding	26	169	1	9e-15	9606.ENSP00000053867,9606.ENSP00000161559,9606.ENSP00000181383,9606.ENSP00000188790,9606.ENSP00000216181,9606.ENSP00000223095,9606.ENSP00000226218,9606.ENSP00000234071,9606.ENSP00000234313,9606.ENSP00000255040,9606.ENSP00000260356,9606.ENSP00000263686,9606.ENSP00000264690,9606.ENSP00000278407,9606.ENSP00000306099,9606.ENSP00000306361,9606.ENSP00000308541,9606.ENSP00000308938,9606.ENSP00000321853,…	GRN,CEACAM1,CPB2,FAP,MYH9,SERPINE1,VTN,PROC,PLEK,APCS,THBS1,SELP,KLKB1,SERPING1,FGB,FGA,F2,PLG,SERPINF2,FGG,PTPRS,SERPINC1,F7,PROS1,ITGB1,F11
GO:0061041	regulation of wound healing	24	140	1.05	1.76e-14	9606.ENSP00000161559,9606.ENSP00000181383,9606.ENSP00000188790,9606.ENSP00000216181,9606.ENSP00000223095,9606.ENSP00000226218,9606.ENSP00000234071,9606.ENSP00000234313,9606.ENSP00000255040,9606.ENSP00000260356,9606.ENSP00000263686,9606.ENSP00000264690,9606.ENSP00000278407,9606.ENSP00000306099,9606.ENSP00000306361,9606.ENSP00000308541,9606.ENSP00000308938,9606.ENSP00000321853,9606.ENSP00000336829,…	CEACAM1,CPB2,FAP,MYH9,SERPINE1,VTN,PROC,PLEK,APCS,THBS1,SELP,KLKB1,SERPING1,FGB,FGA,F2,PLG,SERPINF2,FGG,SERPINC1,F7,PROS1,ITGB1,F11
GO:0002697	regulation of immune effector process	37	418	0.76	2.29e-14	9606.ENSP00000053867,9606.ENSP00000161559,9606.ENSP00000181383,9606.ENSP00000223642,9606.ENSP00000224181,9606.ENSP00000226218,9606.ENSP00000245907,9606.ENSP00000247153,9606.ENSP00000263408,9606.ENSP00000263413,9606.ENSP00000265983,9606.ENSP00000278407,9606.ENSP00000296280,9606.ENSP00000299367,9606.ENSP00000308541,9606.ENSP00000315130,9606.ENSP00000322061,9606.ENSP00000323929,9606.ENSP00000329797,…	GRN,CEACAM1,CPB2,C5,C8G,VTN,C3,CFP,C9,C6,HPX,SERPING1,MASP1,C2,F2,CLU,C7,A2M,CADM1,PGLYRP2,C8A,CR2,CPN1,C8B,RBP4,C1QC,C1QA,AP1G1,PROS1,CFI,C1S,C4A,C4B,CFB,IGLL5,C1R,SPON2
GO:0052548	regulation of endopeptidase activity	37	418	0.76	2.29e-14	9606.ENSP00000172229,9606.ENSP00000215727,9606.ENSP00000223095,9606.ENSP00000223136,9606.ENSP00000223642,9606.ENSP00000226218,9606.ENSP00000229239,9606.ENSP00000231751,9606.ENSP00000245907,9606.ENSP00000254722,9606.ENSP00000260356,9606.ENSP00000261336,9606.ENSP00000261994,9606.ENSP00000262768,9606.ENSP00000265132,9606.ENSP00000278407,9606.ENSP00000287814,9606.ENSP00000291568,9606.ENSP00000295550,…	NGFR,SERPIND1,SERPINE1,FIS1,C5,VTN,GAPDH,LTF,C3,SERPINF1,THBS1,PZP,SERPINA10,TIMP2,AMBP,SERPING1,TIMP4,CSTB,COL6A3,CYCS,WFIKKN2,SERPINF2,A2M,ITIH2,VCP,MAP3K5,SERPINC1,XDH,PROS1,CST3,AHSG,C4A,CD44,ITIH3,C4B,SERPINA1,ROBO1
GO:0045087	innate immune response	47	703	0.64	3.04e-14	9606.ENSP00000223642,9606.ENSP00000224181,9606.ENSP00000229239,9606.ENSP00000231751,9606.ENSP00000245907,9606.ENSP00000247153,9606.ENSP00000254801,9606.ENSP00000255040,9606.ENSP00000262746,9606.ENSP00000263238,9606.ENSP00000263408,9606.ENSP00000263413,9606.ENSP00000278407,9606.ENSP00000294728,9606.ENSP00000295927,9606.ENSP00000296280,9606.ENSP00000299367,9606.ENSP00000301178,9606.ENSP00000306099,…	C5,C8G,GAPDH,LTF,C3,CFP,IGJ,APCS,PRDX1,ACTR3,C9,C6,SERPING1,VCAM1,PTX3,MASP1,C2,AXL,FGB,FGA,CLU,C7,TUBB4B,PGLYRP2,APOA4,MAP3K5,C8A,CR2,HMGB3,C8B,ADAMTS13,LCN2,C1QC,C1QA,CFI,C1S,C4A,CD44,C4B,CFB,IGLL5,C1R,IGHV4-38-2,IGHV3-15,NCAM1,IGHV3-43D,SPON2
GO:0001775	cell activation	58	1075	0.55	4.96e-14	9606.ENSP00000027335,9606.ENSP00000053867,9606.ENSP00000161559,9606.ENSP00000216181,9606.ENSP00000219022,9606.ENSP00000225964,9606.ENSP00000231751,9606.ENSP00000234313,9606.ENSP00000236147,9606.ENSP00000237014,9606.ENSP00000245907,9606.ENSP00000247153,9606.ENSP00000257198,9606.ENSP00000257264,9606.ENSP00000260118,9606.ENSP00000261405,9606.ENSP00000262746,9606.ENSP00000262768,9606.ENSP00000265016,…	CDH17,GRN,CEACAM1,MYH9,OLFM4,COL1A1,LTF,PLEK,SELL,TTR,C3,CFP,DSC1,TCN1,GGH,VWF,PRDX1,TIMP2,BST1,CSTB,VCAM1,MERTK,PTX3,S100P,COL1A2,AXL,FGB,FGA,GLB1,F2,CLU,PKM,FGG,EEF1A1,TUBB4B,QPCT,ACTB,VCP,MSN,CR2,QSOX1,ADAMTS13,CAP1,LCN2,C1QA,ASAH1,ALDOA,ITGB1,AMPD3,EPHB1,CST3,LCP1,AHSG,CD44,SERPINA1,HSPA8,OSCAR,ENSG00000277117
GO:0072378	blood coagulation, fibrin clot formation	14	26	1.55	1.32e-13	9606.ENSP00000218099,9606.ENSP00000261405,9606.ENSP00000264690,9606.ENSP00000264870,9606.ENSP00000278407,9606.ENSP00000306099,9606.ENSP00000306361,9606.ENSP00000308541,9606.ENSP00000323929,9606.ENSP00000331544,9606.ENSP00000336829,9606.ENSP00000364709,9606.ENSP00000364731,9606.ENSP00000384957	F9,VWF,KLKB1,F13A1,SERPING1,FGB,FGA,F2,A2M,FBLN1,FGG,F10,F7,F11
GO:0045861	negative regulation of proteolysis	33	356	0.78	3.13e-13	9606.ENSP00000172229,9606.ENSP00000181383,9606.ENSP00000215727,9606.ENSP00000223095,9606.ENSP00000223642,9606.ENSP00000226218,9606.ENSP00000229239,9606.ENSP00000231751,9606.ENSP00000245907,9606.ENSP00000254722,9606.ENSP00000260356,9606.ENSP00000261336,9606.ENSP00000261994,9606.ENSP00000262768,9606.ENSP00000265132,9606.ENSP00000278407,9606.ENSP00000287814,9606.ENSP00000291568,9606.ENSP00000295550,…	NGFR,CPB2,SERPIND1,SERPINE1,C5,VTN,GAPDH,LTF,C3,SERPINF1,THBS1,PZP,SERPINA10,TIMP2,AMBP,SERPING1,TIMP4,CSTB,COL6A3,F2,WFIKKN2,SERPINF2,A2M,ITIH2,SERPINC1,PROS1,CST3,AHSG,C4A,CD44,ITIH3,C4B,SERPINA1
GO:0002250	adaptive immune response	31	317	0.81	6.23e-13	9606.ENSP00000223642,9606.ENSP00000224181,9606.ENSP00000245907,9606.ENSP00000254801,9606.ENSP00000255040,9606.ENSP00000263408,9606.ENSP00000263413,9606.ENSP00000278407,9606.ENSP00000296754,9606.ENSP00000299367,9606.ENSP00000306099,9606.ENSP00000306361,9606.ENSP00000311545,9606.ENSP00000315130,9606.ENSP00000322061,9606.ENSP00000354458,9606.ENSP00000356024,9606.ENSP00000360281,9606.ENSP00000363770,…	C5,C8G,C3,IGJ,APCS,C9,C6,SERPING1,ERAP1,C2,FGB,FGA,EMR1,CLU,C7,C8A,CR2,C8B,C1QC,C1QA,CFI,FGL1,C1S,C4A,C4B,IGLL5,C1R,IGHV4-38-2,IGHV3-15,IGHV3-43D,ENSG00000277117
GO:0030162	regulation of proteolysis	46	747	0.61	1.06e-12	9606.ENSP00000053867,9606.ENSP00000172229,9606.ENSP00000181383,9606.ENSP00000215727,9606.ENSP00000216181,9606.ENSP00000223095,9606.ENSP00000223136,9606.ENSP00000223642,9606.ENSP00000226218,9606.ENSP00000229239,9606.ENSP00000231751,9606.ENSP00000245907,9606.ENSP00000254722,9606.ENSP00000260356,9606.ENSP00000261336,9606.ENSP00000261994,9606.ENSP00000262768,9606.ENSP00000264690,9606.ENSP00000265132,…	GRN,NGFR,CPB2,SERPIND1,MYH9,SERPINE1,FIS1,C5,VTN,GAPDH,LTF,C3,SERPINF1,THBS1,PZP,SERPINA10,TIMP2,KLKB1,AMBP,SERPING1,TIMP4,CSTB,COL6A3,CLEC3B,CYCS,F2,WFIKKN2,CLU,SERPINF2,A2M,FBLN1,FN1,ITIH2,VCP,MAP3K5,SERPINC1,XDH,PROS1,CST3,AHSG,C4A,CD44,ITIH3,C4B,SERPINA1,ROBO1
GO:1901564	organonitrogen compound metabolic process	144	5244	0.25	1.56e-12	9606.ENSP00000161559,9606.ENSP00000172229,9606.ENSP00000181383,9606.ENSP00000188790,9606.ENSP00000200676,9606.ENSP00000215727,9606.ENSP00000215838,9606.ENSP00000215912,9606.ENSP00000216181,9606.ENSP00000218099,9606.ENSP00000219070,9606.ENSP00000221476,9606.ENSP00000222286,9606.ENSP00000222399,9606.ENSP00000229239,9606.ENSP00000229270,9606.ENSP00000230588,9606.ENSP00000231004,9606.ENSP00000231572,…	CEACAM1,NGFR,CPB2,FAP,CETP,SERPIND1,TCN2,PIK3IP1,MYH9,F9,MMP2,CKM,GAPDHS,LAMB1,GAPDH,TPI1,MEP1A,LOX,RARS,LTF,APOB,PROC,TTR,C3,PMPCB,APCS,GSTM3,TCN1,KLB,LAMC1,ENPP2,GGH,THBS1,VWF,SERPINA10,OGN,BLVRB,LCAT,CP,KLKB1,F13A1,AMBP,HPX,LUM,CDH2,IGFBP4,SOD1,HIST1H2BA,GGCT,HABP2,PAOX,SERPING1,VCAM1,MERTK,MASP1,ADH5,ERAP1,C2,AXL,FGB,FGA,GLB1,CYCS,F2,PRSS1,PLG,CTSF,ATG4D,CLU,TPO,PKM,A2M,ENO3,CNDP2,FBLN1,EIF5A…
GO:0098542	defense response to other organism	50	900	0.56	2.58e-12	9606.ENSP00000223095,9606.ENSP00000223642,9606.ENSP00000224181,9606.ENSP00000229239,9606.ENSP00000231751,9606.ENSP00000245907,9606.ENSP00000247153,9606.ENSP00000254801,9606.ENSP00000255040,9606.ENSP00000262746,9606.ENSP00000263238,9606.ENSP00000263408,9606.ENSP00000263413,9606.ENSP00000263686,9606.ENSP00000278407,9606.ENSP00000294728,9606.ENSP00000295927,9606.ENSP00000296280,9606.ENSP00000299367,…	SERPINE1,C5,C8G,GAPDH,LTF,C3,CFP,IGJ,APCS,PRDX1,ACTR3,C9,C6,SELP,SERPING1,VCAM1,PTX3,MASP1,C2,AXL,FGB,FGA,F2,CLU,C7,TUBB4B,PGLYRP2,APOA4,MAP3K5,C8A,CR2,HMGB3,C8B,ADAMTS13,LCN2,C1QC,C1QA,CFI,C1S,C4A,CD44,C4B,CFB,IGLL5,C1R,IGHV4-38-2,IGHV3-15,NCAM1,IGHV3-43D,SPON2
GO:0051179	localization	149	5591	0.24	4.22e-12	9606.ENSP00000027335,9606.ENSP00000053867,9606.ENSP00000161559,9606.ENSP00000172229,9606.ENSP00000188790,9606.ENSP00000200676,9606.ENSP00000215838,9606.ENSP00000216181,9606.ENSP00000218099,9606.ENSP00000219022,9606.ENSP00000222286,9606.ENSP00000222399,9606.ENSP00000223095,9606.ENSP00000223136,9606.ENSP00000223642,9606.ENSP00000225964,9606.ENSP00000226218,9606.ENSP00000231004,9606.ENSP00000231751,…	CDH17,GRN,CEACAM1,NGFR,FAP,CETP,TCN2,MYH9,F9,OLFM4,GAPDHS,LAMB1,SERPINE1,FIS1,C5,COL1A1,VTN,LOX,LTF,APOB,PROC,PLEK,SELL,TTR,C3,CFP,VPREB3,PMPCB,HBZ,IGJ,DSC1,TCN1,LAMC1,ENPP2,GGH,THBS1,VWF,CDH1,TIMP2,ACTR3,SELP,LCAT,CP,F13A1,BST1,AMBP,HPX,ITGB7,CDH2,SOD1,HIST1H2BA,PAOX,SERPING1,CSTB,VCAM1,MERTK,PTX3,CLEC3B,MASP1,S100P,SCIN,COL1A2,CFL2,INPPL1,SEC61A2,TUBA1C,AXL,FGB,FGA,GLB1,GCC2,F2,PLG,ATG4D,CLU,CA…
GO:0048583	regulation of response to stimulus	122	4114	0.29	4.28e-12	9606.ENSP00000053867,9606.ENSP00000161559,9606.ENSP00000172229,9606.ENSP00000181383,9606.ENSP00000188790,9606.ENSP00000215912,9606.ENSP00000216181,9606.ENSP00000223095,9606.ENSP00000223136,9606.ENSP00000223642,9606.ENSP00000224181,9606.ENSP00000225964,9606.ENSP00000226218,9606.ENSP00000231004,9606.ENSP00000231751,9606.ENSP00000234071,9606.ENSP00000234313,9606.ENSP00000236147,9606.ENSP00000245907,…	GRN,CEACAM1,NGFR,CPB2,FAP,PIK3IP1,MYH9,SERPINE1,FIS1,C5,C8G,COL1A1,VTN,LOX,LTF,PROC,PLEK,SELL,C3,CFP,SERPINF1,APCS,KLB,THBS1,PRDX1,TIMP2,ACTR3,C9,C6,SELP,FAM13A,KLKB1,BST1,AMBP,NPTX2,HPX,ITGB7,CDH2,ARHGDIA,IGFBP4,SOD1,SERPING1,VCAM1,MASP1,ERAP1,COL1A2,C2,AXL,FGB,FGA,F2,PLG,WFIKKN2,CLU,CD300LG,SERPINF2,C7,A2M,SEMA6D,CADM1,CTHRC1,FBLN1,UNC5B,FGG,NEO1,CDH5,FBLN5,PGLYRP2,FN1,MYH7,CALM1,PTPRS,ACTB,VCP…
GO:0030195	negative regulation of blood coagulation	15	47	1.32	4.83e-12	9606.ENSP00000161559,9606.ENSP00000181383,9606.ENSP00000223095,9606.ENSP00000226218,9606.ENSP00000234071,9606.ENSP00000264690,9606.ENSP00000278407,9606.ENSP00000306099,9606.ENSP00000306361,9606.ENSP00000308541,9606.ENSP00000308938,9606.ENSP00000321853,9606.ENSP00000336829,9606.ENSP00000377783,9606.ENSP00000384957	CEACAM1,CPB2,SERPINE1,VTN,PROC,KLKB1,SERPING1,FGB,FGA,F2,PLG,SERPINF2,FGG,PROS1,F11
GO:0040011	locomotion	59	1251	0.49	6.45e-12	9606.ENSP00000161559,9606.ENSP00000172229,9606.ENSP00000188790,9606.ENSP00000215727,9606.ENSP00000216181,9606.ENSP00000222286,9606.ENSP00000222399,9606.ENSP00000223642,9606.ENSP00000225964,9606.ENSP00000226218,9606.ENSP00000231004,9606.ENSP00000233242,9606.ENSP00000236147,9606.ENSP00000248948,9606.ENSP00000254801,9606.ENSP00000258341,9606.ENSP00000259486,9606.ENSP00000260356,9606.ENSP00000263238,…	CEACAM1,NGFR,FAP,SERPIND1,MYH9,GAPDHS,LAMB1,C5,COL1A1,VTN,LOX,APOB,SELL,VPREB3,IGJ,LAMC1,ENPP2,THBS1,ACTR3,SELP,ITGB7,CDH2,LECT2,HIST1H2BA,VCAM1,MERTK,S100P,COL1A2,CFL2,AXL,F2,PLG,TUBB3,LAMA3,SEMA6D,CTHRC1,UNC5B,NEO1,CDH5,FN1,ACTB,MSN,NRP2,MMRN2,CAP1,PODXL,GP2,PROS1,ITGB1,EPHB1,LCP1,RELN,CORO1C,CD44,PLTP,ROBO2,ROBO1,IGLL5,NCAM1
GO:0044419	interspecies interaction between organisms	75	1899	0.41	7.12e-12	9606.ENSP00000223095,9606.ENSP00000223642,9606.ENSP00000224181,9606.ENSP00000229239,9606.ENSP00000231751,9606.ENSP00000233242,9606.ENSP00000245907,9606.ENSP00000247153,9606.ENSP00000254801,9606.ENSP00000255040,9606.ENSP00000261769,9606.ENSP00000262746,9606.ENSP00000263238,9606.ENSP00000263408,9606.ENSP00000263413,9606.ENSP00000263686,9606.ENSP00000265132,9606.ENSP00000265983,9606.ENSP00000267082,…	SERPINE1,C5,C8G,GAPDH,LTF,APOB,C3,CFP,IGJ,APCS,CDH1,PRDX1,ACTR3,C9,C6,SELP,AMBP,HPX,ITGB7,SERPING1,TIMP4,VCAM1,PTX3,MASP1,ADH5,HPGD,ERAP1,C2,AXL,FGB,FGA,F2,PLG,CLU,C7,CADM1,FBLN1,TUBB4B,PGLYRP2,FN1,CALM1,AP1B1,APOA4,VCP,MAP3K5,MSN,NRP2,C8A,CR2,HMGB3,C8B,ADAMTS13,LCN2,C1QC,C1QA,AP1G1,CFI,ITGB1,C1S,C4A,CD44,MXRA8,ACTA2,C4B,CFB,IGLL5,HSPA8,C1R,PCSK5,LDLR,IGHV4-38-2,IGHV3-15,NCAM1,IGHV3-43D,SPON2
GO:0002253	activation of immune response	32	385	0.74	1.18e-11	9606.ENSP00000223642,9606.ENSP00000224181,9606.ENSP00000245907,9606.ENSP00000247153,9606.ENSP00000255040,9606.ENSP00000263238,9606.ENSP00000263408,9606.ENSP00000263413,9606.ENSP00000278407,9606.ENSP00000296280,9606.ENSP00000299367,9606.ENSP00000315130,9606.ENSP00000322061,9606.ENSP00000349960,9606.ENSP00000354458,9606.ENSP00000356024,9606.ENSP00000360281,9606.ENSP00000363770,9606.ENSP00000363773,…	C5,C8G,C3,CFP,APCS,ACTR3,C9,C6,SERPING1,MASP1,C2,CLU,C7,ACTB,C8A,CR2,C8B,C1QC,C1QA,CFI,C1S,ARPC4,C4A,ICAM2,C4B,CFB,IGLL5,C1R,IGHV4-38-2,IGHV3-15,IGHV3-43D,ENSG00000277117
GO:0051346	negative regulation of hydrolase activity	34	450	0.69	2.31e-11	9606.ENSP00000172229,9606.ENSP00000215727,9606.ENSP00000223095,9606.ENSP00000223642,9606.ENSP00000226218,9606.ENSP00000229239,9606.ENSP00000231751,9606.ENSP00000245907,9606.ENSP00000254722,9606.ENSP00000255040,9606.ENSP00000260356,9606.ENSP00000261336,9606.ENSP00000261994,9606.ENSP00000262768,9606.ENSP00000265132,9606.ENSP00000278407,9606.ENSP00000287814,9606.ENSP00000291568,9606.ENSP00000295550,…	NGFR,SERPIND1,SERPINE1,C5,VTN,GAPDH,LTF,C3,SERPINF1,APCS,THBS1,PZP,SERPINA10,TIMP2,AMBP,SERPING1,TIMP4,CSTB,COL6A3,PTX3,WFIKKN2,SERPINF2,A2M,ITIH2,SERPINC1,PPP2R4,PROS1,CST3,AHSG,C4A,CD44,ITIH3,C4B,SERPINA1
GO:0009605	response to external stimulus	83	2310	0.37	2.94e-11	9606.ENSP00000172229,9606.ENSP00000215727,9606.ENSP00000223095,9606.ENSP00000223136,9606.ENSP00000223642,9606.ENSP00000224181,9606.ENSP00000225964,9606.ENSP00000229239,9606.ENSP00000231004,9606.ENSP00000231751,9606.ENSP00000233242,9606.ENSP00000245907,9606.ENSP00000247153,9606.ENSP00000254801,9606.ENSP00000255040,9606.ENSP00000259486,9606.ENSP00000260356,9606.ENSP00000262746,9606.ENSP00000263238,…	NGFR,SERPIND1,SERPINE1,FIS1,C5,C8G,COL1A1,GAPDH,LOX,LTF,APOB,C3,CFP,IGJ,APCS,ENPP2,THBS1,PRDX1,ACTR3,C9,C6,SELP,LECT2,SERPING1,TIMP4,VCAM1,PTX3,MASP1,ADH5,HPGD,ERAP1,TNFRSF11B,C2,AXL,FGB,FGA,F2,CLU,PKM,TUBB3,C7,SEMA6D,UNC5B,NEO1,TUBB4B,PGLYRP2,APOA4,MAP3K5,NRP2,C8A,CR2,CRB1,SERPINC1,HMGB3,C8B,ADAMTS13,LCN2,C1QC,C1QA,F7,AP1G1,CFI,EPHB1,CST3,C1S,RELN,C4A,CD44,ACTA2,C4B,CFB,ROBO2,ROBO1,IGLL5,HSPA8,C…
GO:0002444	myeloid leukocyte mediated immunity	36	516	0.66	3.71e-11	9606.ENSP00000053867,9606.ENSP00000161559,9606.ENSP00000219022,9606.ENSP00000231751,9606.ENSP00000236147,9606.ENSP00000237014,9606.ENSP00000245907,9606.ENSP00000247153,9606.ENSP00000257198,9606.ENSP00000257264,9606.ENSP00000260118,9606.ENSP00000262768,9606.ENSP00000265016,9606.ENSP00000291568,9606.ENSP00000295927,9606.ENSP00000296370,9606.ENSP00000306920,9606.ENSP00000308541,9606.ENSP00000320171,…	GRN,CEACAM1,OLFM4,LTF,SELL,TTR,C3,CFP,DSC1,TCN1,GGH,TIMP2,BST1,CSTB,PTX3,S100P,GLB1,F2,PKM,EEF1A1,TUBB4B,QPCT,VCP,QSOX1,CAP1,LCN2,ASAH1,ALDOA,AMPD3,CST3,AHSG,CD44,SERPINA1,HSPA8,OSCAR,SPON2
GO:0061045	negative regulation of wound healing	16	70	1.17	4.55e-11	9606.ENSP00000161559,9606.ENSP00000181383,9606.ENSP00000223095,9606.ENSP00000226218,9606.ENSP00000234071,9606.ENSP00000255040,9606.ENSP00000264690,9606.ENSP00000278407,9606.ENSP00000306099,9606.ENSP00000306361,9606.ENSP00000308541,9606.ENSP00000308938,9606.ENSP00000321853,9606.ENSP00000336829,9606.ENSP00000377783,9606.ENSP00000384957	CEACAM1,CPB2,SERPINE1,VTN,PROC,APCS,KLKB1,SERPING1,FGB,FGA,F2,PLG,SERPINF2,FGG,PROS1,F11
GO:0048870	cell motility	51	1018	0.52	5.05e-11	9606.ENSP00000161559,9606.ENSP00000188790,9606.ENSP00000216181,9606.ENSP00000222286,9606.ENSP00000222399,9606.ENSP00000223642,9606.ENSP00000225964,9606.ENSP00000226218,9606.ENSP00000231004,9606.ENSP00000233242,9606.ENSP00000236147,9606.ENSP00000248948,9606.ENSP00000254801,9606.ENSP00000258341,9606.ENSP00000259486,9606.ENSP00000260356,9606.ENSP00000263238,9606.ENSP00000263686,9606.ENSP00000267082,…	CEACAM1,FAP,MYH9,GAPDHS,LAMB1,C5,COL1A1,VTN,LOX,APOB,SELL,VPREB3,IGJ,LAMC1,ENPP2,THBS1,ACTR3,SELP,ITGB7,CDH2,HIST1H2BA,VCAM1,MERTK,S100P,COL1A2,CFL2,AXL,F2,PLG,LAMA3,SEMA6D,CTHRC1,CDH5,FN1,ACTB,MSN,NRP2,MMRN2,CAP1,PODXL,GP2,PROS1,ITGB1,EPHB1,LCP1,RELN,CORO1C,CD44,PLTP,ROBO1,IGLL5
GO:1903035	negative regulation of response to wounding	17	85	1.12	5.05e-11	9606.ENSP00000161559,9606.ENSP00000181383,9606.ENSP00000223095,9606.ENSP00000226218,9606.ENSP00000234071,9606.ENSP00000255040,9606.ENSP00000264690,9606.ENSP00000278407,9606.ENSP00000306099,9606.ENSP00000306361,9606.ENSP00000308541,9606.ENSP00000308938,9606.ENSP00000321853,9606.ENSP00000336829,9606.ENSP00000349932,9606.ENSP00000377783,9606.ENSP00000384957	CEACAM1,CPB2,SERPINE1,VTN,PROC,APCS,KLKB1,SERPING1,FGB,FGA,F2,PLG,SERPINF2,FGG,PTPRS,PROS1,F11
GO:0002446	neutrophil mediated immunity	35	495	0.67	5.38e-11	9606.ENSP00000053867,9606.ENSP00000161559,9606.ENSP00000219022,9606.ENSP00000231751,9606.ENSP00000236147,9606.ENSP00000237014,9606.ENSP00000245907,9606.ENSP00000247153,9606.ENSP00000257198,9606.ENSP00000257264,9606.ENSP00000260118,9606.ENSP00000262768,9606.ENSP00000265016,9606.ENSP00000291568,9606.ENSP00000295927,9606.ENSP00000296370,9606.ENSP00000306920,9606.ENSP00000308541,9606.ENSP00000320171,…	GRN,CEACAM1,OLFM4,LTF,SELL,TTR,C3,CFP,DSC1,TCN1,GGH,TIMP2,BST1,CSTB,PTX3,S100P,GLB1,F2,PKM,EEF1A1,TUBB4B,QPCT,VCP,QSOX1,CAP1,LCN2,ASAH1,ALDOA,AMPD3,CST3,AHSG,CD44,SERPINA1,HSPA8,OSCAR
GO:0045321	leukocyte activation	48	929	0.53	9.37e-11	9606.ENSP00000027335,9606.ENSP00000053867,9606.ENSP00000161559,9606.ENSP00000216181,9606.ENSP00000219022,9606.ENSP00000231751,9606.ENSP00000236147,9606.ENSP00000237014,9606.ENSP00000245907,9606.ENSP00000247153,9606.ENSP00000257198,9606.ENSP00000257264,9606.ENSP00000260118,9606.ENSP00000262746,9606.ENSP00000262768,9606.ENSP00000265016,9606.ENSP00000291568,9606.ENSP00000294728,9606.ENSP00000295408,…	CDH17,GRN,CEACAM1,MYH9,OLFM4,LTF,SELL,TTR,C3,CFP,DSC1,TCN1,GGH,PRDX1,TIMP2,BST1,CSTB,VCAM1,MERTK,PTX3,S100P,AXL,GLB1,CLU,PKM,EEF1A1,TUBB4B,QPCT,VCP,MSN,CR2,QSOX1,CAP1,LCN2,C1QA,ASAH1,ALDOA,ITGB1,AMPD3,EPHB1,CST3,LCP1,AHSG,CD44,SERPINA1,HSPA8,OSCAR,ENSG00000277117
GO:0032102	negative regulation of response to external stimulus	30	367	0.73	9.92e-11	9606.ENSP00000053867,9606.ENSP00000161559,9606.ENSP00000181383,9606.ENSP00000223095,9606.ENSP00000223642,9606.ENSP00000226218,9606.ENSP00000231751,9606.ENSP00000234071,9606.ENSP00000254722,9606.ENSP00000255040,9606.ENSP00000260356,9606.ENSP00000264690,9606.ENSP00000270142,9606.ENSP00000278407,9606.ENSP00000306099,9606.ENSP00000306361,9606.ENSP00000308541,9606.ENSP00000308938,9606.ENSP00000321853,…	GRN,CEACAM1,CPB2,SERPINE1,C5,VTN,LTF,PROC,SERPINF1,APCS,THBS1,KLKB1,SOD1,SERPING1,FGB,FGA,F2,PLG,SERPINF2,A2M,SEMA6D,FGG,CDH5,PTPRS,C1QTNF3,PROS1,F11,ROBO2,ROBO1,LDLR
GO:0042730	fibrinolysis	11	20	1.56	1.15e-10	9606.ENSP00000181383,9606.ENSP00000223095,9606.ENSP00000264690,9606.ENSP00000278407,9606.ENSP00000306099,9606.ENSP00000306361,9606.ENSP00000308541,9606.ENSP00000308938,9606.ENSP00000321853,9606.ENSP00000336829,9606.ENSP00000377783	CPB2,SERPINE1,KLKB1,SERPING1,FGB,FGA,F2,PLG,SERPINF2,FGG,PROS1
GO:0031589	cell-substrate adhesion	22	182	0.9	1.33e-10	9606.ENSP00000216286,9606.ENSP00000222399,9606.ENSP00000226218,9606.ENSP00000258341,9606.ENSP00000261405,9606.ENSP00000267082,9606.ENSP00000270233,9606.ENSP00000294728,9606.ENSP00000295408,9606.ENSP00000301178,9606.ENSP00000306099,9606.ENSP00000306361,9606.ENSP00000336829,9606.ENSP00000345008,9606.ENSP00000346839,9606.ENSP00000360997,9606.ENSP00000373610,9606.ENSP00000377941,9606.ENSP00000379350,…	NID2,LAMB1,VTN,LAMC1,VWF,ITGB7,BCAM,VCAM1,MERTK,AXL,FGB,FGA,FGG,FBLN5,FN1,ADAMTS13,OTOA,ACTN1,ITGB1,EPHB1,CD44,MSLNL
GO:0043312	neutrophil degranulation	34	484	0.66	1.35e-10	9606.ENSP00000053867,9606.ENSP00000161559,9606.ENSP00000219022,9606.ENSP00000231751,9606.ENSP00000236147,9606.ENSP00000237014,9606.ENSP00000245907,9606.ENSP00000247153,9606.ENSP00000257198,9606.ENSP00000257264,9606.ENSP00000260118,9606.ENSP00000262768,9606.ENSP00000265016,9606.ENSP00000291568,9606.ENSP00000295927,9606.ENSP00000296370,9606.ENSP00000306920,9606.ENSP00000320171,9606.ENSP00000339063,…	GRN,CEACAM1,OLFM4,LTF,SELL,TTR,C3,CFP,DSC1,TCN1,GGH,TIMP2,BST1,CSTB,PTX3,S100P,GLB1,PKM,EEF1A1,TUBB4B,QPCT,VCP,QSOX1,CAP1,LCN2,ASAH1,ALDOA,AMPD3,CST3,AHSG,CD44,SERPINA1,HSPA8,OSCAR
GO:0009607	response to biotic stimulus	57	1289	0.46	1.94e-10	9606.ENSP00000188790,9606.ENSP00000223095,9606.ENSP00000223642,9606.ENSP00000224181,9606.ENSP00000229239,9606.ENSP00000231751,9606.ENSP00000233242,9606.ENSP00000245907,9606.ENSP00000247153,9606.ENSP00000254801,9606.ENSP00000255040,9606.ENSP00000262746,9606.ENSP00000263238,9606.ENSP00000263408,9606.ENSP00000263413,9606.ENSP00000263686,9606.ENSP00000278407,9606.ENSP00000287814,9606.ENSP00000294728,…	FAP,SERPINE1,C5,C8G,GAPDH,LTF,APOB,C3,CFP,IGJ,APCS,PRDX1,ACTR3,C9,C6,SELP,SERPING1,TIMP4,VCAM1,PTX3,MASP1,ADH5,HPGD,ERAP1,C2,AXL,FGB,FGA,F2,CLU,C7,TUBB4B,PGLYRP2,APOA4,MAP3K5,C8A,CR2,HMGB3,C8B,ADAMTS13,LCN2,C1QC,C1QA,CFI,C1S,C4A,CD44,ACTA2,C4B,CFB,IGLL5,C1R,IGHV4-38-2,IGHV3-15,NCAM1,IGHV3-43D,SPON2
GO:0051707	response to other organism	56	1256	0.47	2.3e-10	9606.ENSP00000223095,9606.ENSP00000223642,9606.ENSP00000224181,9606.ENSP00000229239,9606.ENSP00000231751,9606.ENSP00000233242,9606.ENSP00000245907,9606.ENSP00000247153,9606.ENSP00000254801,9606.ENSP00000255040,9606.ENSP00000262746,9606.ENSP00000263238,9606.ENSP00000263408,9606.ENSP00000263413,9606.ENSP00000263686,9606.ENSP00000278407,9606.ENSP00000287814,9606.ENSP00000294728,9606.ENSP00000295927,…	SERPINE1,C5,C8G,GAPDH,LTF,APOB,C3,CFP,IGJ,APCS,PRDX1,ACTR3,C9,C6,SELP,SERPING1,TIMP4,VCAM1,PTX3,MASP1,ADH5,HPGD,ERAP1,C2,AXL,FGB,FGA,F2,CLU,C7,TUBB4B,PGLYRP2,APOA4,MAP3K5,C8A,CR2,HMGB3,C8B,ADAMTS13,LCN2,C1QC,C1QA,CFI,C1S,C4A,CD44,ACTA2,C4B,CFB,IGLL5,C1R,IGHV4-38-2,IGHV3-15,NCAM1,IGHV3-43D,SPON2
GO:0006928	movement of cell or subcellular component	62	1501	0.43	2.61e-10	9606.ENSP00000161559,9606.ENSP00000172229,9606.ENSP00000188790,9606.ENSP00000216181,9606.ENSP00000222286,9606.ENSP00000222399,9606.ENSP00000223642,9606.ENSP00000225964,9606.ENSP00000226218,9606.ENSP00000231004,9606.ENSP00000233242,9606.ENSP00000236147,9606.ENSP00000248948,9606.ENSP00000254801,9606.ENSP00000258341,9606.ENSP00000259486,9606.ENSP00000260356,9606.ENSP00000263238,9606.ENSP00000263686,…	CEACAM1,NGFR,FAP,MYH9,GAPDHS,LAMB1,C5,COL1A1,VTN,LOX,APOB,SELL,VPREB3,IGJ,LAMC1,ENPP2,THBS1,ACTR3,SELP,ITGB7,CDH2,SOD1,HIST1H2BA,VCAM1,MERTK,S100P,COL1A2,CFL2,AXL,MYL1,F2,PLG,TUBB3,LAMA3,SEMA6D,CTHRC1,UNC5B,NEO1,CDH5,FN1,MYH7,ACTB,MSN,NRP2,MMRN2,CAP1,PODXL,GP2,PROS1,ITGB1,EPHB1,LCP1,RELN,CORO1C,CD44,PLTP,ROBO2,ROBO1,IGLL5,HSPA8,MYL6,NCAM1
GO:0050778	positive regulation of immune response	37	607	0.6	5.85e-10	9606.ENSP00000223642,9606.ENSP00000224181,9606.ENSP00000245907,9606.ENSP00000247153,9606.ENSP00000255040,9606.ENSP00000263238,9606.ENSP00000263408,9606.ENSP00000263413,9606.ENSP00000265983,9606.ENSP00000278407,9606.ENSP00000296280,9606.ENSP00000299367,9606.ENSP00000315130,9606.ENSP00000322061,9606.ENSP00000329797,9606.ENSP00000349960,9606.ENSP00000354458,9606.ENSP00000356024,9606.ENSP00000359393,…	C5,C8G,C3,CFP,APCS,ACTR3,C9,C6,HPX,SERPING1,MASP1,C2,CLU,C7,CADM1,ACTB,C8A,CR2,HMGB3,C8B,C1QC,C1QA,AP1G1,CFI,C1S,ARPC4,C4A,ICAM2,C4B,CFB,IGLL5,C1R,IGHV4-38-2,IGHV3-15,IGHV3-43D,SPON2,ENSG00000277117
GO:0001944	vasculature development	34	522	0.63	8.63e-10	9606.ENSP00000161559,9606.ENSP00000172229,9606.ENSP00000188790,9606.ENSP00000216181,9606.ENSP00000219070,9606.ENSP00000223095,9606.ENSP00000225964,9606.ENSP00000231004,9606.ENSP00000233242,9606.ENSP00000234816,9606.ENSP00000260356,9606.ENSP00000269141,9606.ENSP00000296522,9606.ENSP00000296754,9606.ENSP00000297268,9606.ENSP00000308938,9606.ENSP00000321853,9606.ENSP00000334329,9606.ENSP00000344115,…	CEACAM1,NGFR,FAP,MYH9,MMP2,SERPINE1,COL1A1,LOX,APOB,ANGPTL1,THBS1,CDH2,HPGD,ERAP1,COL1A2,PLG,SERPINF2,UNC5B,CDH5,FN1,NRP2,MMRN2,ANGPTL2,HSPG2,COL15A1,ITGB1,EPHB1,SVEP1,ACTA2,TGFBI,ROBO2,ROBO1,PCSK5,LDLR
GO:0002274	myeloid leukocyte activation	36	585	0.6	8.83e-10	9606.ENSP00000053867,9606.ENSP00000161559,9606.ENSP00000219022,9606.ENSP00000231751,9606.ENSP00000236147,9606.ENSP00000237014,9606.ENSP00000245907,9606.ENSP00000247153,9606.ENSP00000257198,9606.ENSP00000257264,9606.ENSP00000260118,9606.ENSP00000262768,9606.ENSP00000265016,9606.ENSP00000291568,9606.ENSP00000295927,9606.ENSP00000296370,9606.ENSP00000306920,9606.ENSP00000315130,9606.ENSP00000320171,…	GRN,CEACAM1,OLFM4,LTF,SELL,TTR,C3,CFP,DSC1,TCN1,GGH,TIMP2,BST1,CSTB,PTX3,S100P,GLB1,CLU,PKM,EEF1A1,TUBB4B,QPCT,VCP,QSOX1,CAP1,LCN2,C1QA,ASAH1,ALDOA,AMPD3,CST3,AHSG,CD44,SERPINA1,HSPA8,OSCAR
GO:0006810	transport	120	4353	0.26	9.18e-10	9606.ENSP00000027335,9606.ENSP00000053867,9606.ENSP00000161559,9606.ENSP00000172229,9606.ENSP00000200676,9606.ENSP00000215838,9606.ENSP00000216181,9606.ENSP00000218099,9606.ENSP00000219022,9606.ENSP00000223095,9606.ENSP00000223136,9606.ENSP00000225964,9606.ENSP00000226218,9606.ENSP00000231751,9606.ENSP00000233242,9606.ENSP00000234071,9606.ENSP00000234313,9606.ENSP00000236147,9606.ENSP00000237014,…	CDH17,GRN,CEACAM1,NGFR,CETP,TCN2,MYH9,F9,OLFM4,SERPINE1,FIS1,COL1A1,VTN,LTF,APOB,PROC,PLEK,SELL,TTR,C3,CFP,PMPCB,HBZ,IGJ,DSC1,TCN1,ENPP2,GGH,THBS1,VWF,TIMP2,ACTR3,SELP,LCAT,CP,F13A1,BST1,AMBP,HPX,SOD1,PAOX,SERPING1,CSTB,MERTK,PTX3,CLEC3B,MASP1,S100P,SCIN,INPPL1,SEC61A2,TUBA1C,AXL,FGB,FGA,GLB1,GCC2,F2,PLG,ATG4D,CLU,CA13,PKM,SERPINF2,A2M,EIF5A,TUBA1B,FGG,EEF1A1,TUBB4B,QPCT,FBLN5,FN1,CALM1,ACTB,AP1B…
GO:0016477	cell migration	45	896	0.52	1.13e-09	9606.ENSP00000161559,9606.ENSP00000188790,9606.ENSP00000216181,9606.ENSP00000222399,9606.ENSP00000223642,9606.ENSP00000225964,9606.ENSP00000226218,9606.ENSP00000231004,9606.ENSP00000233242,9606.ENSP00000236147,9606.ENSP00000248948,9606.ENSP00000254801,9606.ENSP00000258341,9606.ENSP00000260356,9606.ENSP00000263686,9606.ENSP00000267082,9606.ENSP00000269141,9606.ENSP00000274764,9606.ENSP00000294728,…	CEACAM1,FAP,MYH9,LAMB1,C5,COL1A1,VTN,LOX,APOB,SELL,VPREB3,IGJ,LAMC1,THBS1,SELP,ITGB7,CDH2,HIST1H2BA,VCAM1,MERTK,S100P,COL1A2,AXL,F2,PLG,LAMA3,SEMA6D,CTHRC1,CDH5,FN1,MSN,NRP2,MMRN2,CAP1,PODXL,GP2,PROS1,ITGB1,EPHB1,LCP1,RELN,CORO1C,CD44,ROBO1,IGLL5
GO:0001568	blood vessel development	33	500	0.64	1.24e-09	9606.ENSP00000161559,9606.ENSP00000172229,9606.ENSP00000188790,9606.ENSP00000216181,9606.ENSP00000219070,9606.ENSP00000223095,9606.ENSP00000225964,9606.ENSP00000231004,9606.ENSP00000233242,9606.ENSP00000234816,9606.ENSP00000260356,9606.ENSP00000269141,9606.ENSP00000296522,9606.ENSP00000296754,9606.ENSP00000297268,9606.ENSP00000308938,9606.ENSP00000321853,9606.ENSP00000334329,9606.ENSP00000344115,…	CEACAM1,NGFR,FAP,MYH9,MMP2,SERPINE1,COL1A1,LOX,APOB,ANGPTL1,THBS1,CDH2,HPGD,ERAP1,COL1A2,PLG,SERPINF2,UNC5B,CDH5,FN1,NRP2,MMRN2,ANGPTL2,HSPG2,COL15A1,ITGB1,EPHB1,ACTA2,TGFBI,ROBO2,ROBO1,PCSK5,LDLR
GO:0032101	regulation of response to external stimulus	48	1013	0.49	1.42e-09	9606.ENSP00000053867,9606.ENSP00000161559,9606.ENSP00000181383,9606.ENSP00000188790,9606.ENSP00000223095,9606.ENSP00000223642,9606.ENSP00000226218,9606.ENSP00000231751,9606.ENSP00000234071,9606.ENSP00000234313,9606.ENSP00000245907,9606.ENSP00000254722,9606.ENSP00000255040,9606.ENSP00000260356,9606.ENSP00000263686,9606.ENSP00000264690,9606.ENSP00000265016,9606.ENSP00000265983,9606.ENSP00000270142,…	GRN,CEACAM1,CPB2,FAP,SERPINE1,C5,VTN,LTF,PROC,PLEK,C3,SERPINF1,APCS,THBS1,SELP,KLKB1,BST1,HPX,SOD1,SERPING1,ERAP1,FGB,FGA,F2,PLG,SERPINF2,A2M,SEMA6D,CADM1,FGG,CDH5,PGLYRP2,CALM1,PTPRS,TGM2,SERPINC1,HMGB3,F7,C1QTNF3,AP1G1,PROS1,F11,AHSG,MST1,ICAM2,ROBO2,ROBO1,LDLR
GO:0051649	establishment of localization in cell	80	2375	0.34	1.74e-09	9606.ENSP00000053867,9606.ENSP00000161559,9606.ENSP00000172229,9606.ENSP00000216181,9606.ENSP00000218099,9606.ENSP00000219022,9606.ENSP00000223095,9606.ENSP00000223136,9606.ENSP00000231751,9606.ENSP00000234071,9606.ENSP00000234313,9606.ENSP00000236147,9606.ENSP00000237014,9606.ENSP00000245907,9606.ENSP00000247153,9606.ENSP00000249269,9606.ENSP00000257198,9606.ENSP00000257264,9606.ENSP00000260118,…	GRN,CEACAM1,NGFR,MYH9,F9,OLFM4,SERPINE1,FIS1,LTF,PROC,PLEK,SELL,TTR,C3,CFP,PMPCB,DSC1,TCN1,GGH,THBS1,VWF,TIMP2,ACTR3,SELP,F13A1,BST1,SOD1,PAOX,SERPING1,CSTB,PTX3,CLEC3B,S100P,SEC61A2,TUBA1C,FGB,FGA,GLB1,GCC2,F2,PLG,CLU,PKM,SERPINF2,A2M,EIF5A,TUBA1B,FGG,EEF1A1,TUBB4B,QPCT,FN1,CALM1,ACTB,AP1B1,VCP,CES1,QSOX1,F5,CAP1,LCN2,F10,F7,ASAH1,AP1G1,PROS1,ACTN1,ALDOA,ITGB1,AMPD3,CST3,AHSG,CORO1C,CD44,ITIH3,S…
GO:0002684	positive regulation of immune system process	46	949	0.5	1.94e-09	9606.ENSP00000223095,9606.ENSP00000223642,9606.ENSP00000224181,9606.ENSP00000245907,9606.ENSP00000247153,9606.ENSP00000255040,9606.ENSP00000260356,9606.ENSP00000263238,9606.ENSP00000263408,9606.ENSP00000263413,9606.ENSP00000263686,9606.ENSP00000265016,9606.ENSP00000265983,9606.ENSP00000278407,9606.ENSP00000294728,9606.ENSP00000296280,9606.ENSP00000297029,9606.ENSP00000299367,9606.ENSP00000301178,…	SERPINE1,C5,C8G,C3,CFP,APCS,THBS1,ACTR3,C9,C6,SELP,BST1,HPX,SERPING1,VCAM1,MASP1,SCIN,C2,AXL,CLU,C7,CADM1,ACTB,C8A,CR2,HMGB3,C8B,RBP4,C1QC,C1QA,F7,AP1G1,CFI,C1S,ARPC4,C4A,ICAM2,C4B,CFB,IGLL5,C1R,IGHV4-38-2,IGHV3-15,IGHV3-43D,SPON2,ENSG00000277117
GO:0048584	positive regulation of response to stimulus	77	2257	0.35	2.63e-09	9606.ENSP00000053867,9606.ENSP00000172229,9606.ENSP00000181383,9606.ENSP00000223095,9606.ENSP00000223136,9606.ENSP00000223642,9606.ENSP00000224181,9606.ENSP00000225964,9606.ENSP00000226218,9606.ENSP00000231751,9606.ENSP00000234313,9606.ENSP00000245907,9606.ENSP00000247153,9606.ENSP00000255040,9606.ENSP00000257408,9606.ENSP00000260356,9606.ENSP00000262768,9606.ENSP00000263238,9606.ENSP00000263408,…	GRN,NGFR,CPB2,SERPINE1,FIS1,C5,C8G,COL1A1,VTN,LTF,PLEK,C3,CFP,APCS,KLB,THBS1,TIMP2,ACTR3,C9,C6,SELP,KLKB1,HPX,CDH2,IGFBP4,SOD1,SERPING1,MASP1,C2,AXL,FGB,FGA,F2,PLG,CLU,SERPINF2,C7,CADM1,UNC5B,FGG,NEO1,CDH5,CALM1,ACTB,VCP,MAP3K5,C8A,TGM2,CR2,HMGB3,C8B,C1QC,C1QA,F10,F7,XDH,AP1G1,CFI,ITGB1,C1S,ARPC4,RELN,C4A,CD44,ICAM2,C4B,CFB,ROBO2,ROBO1,IGLL5,C1R,LDLR,IGHV4-38-2,IGHV3-15,IGHV3-43D,SPON2,ENSG000002…
GO:0006957	complement activation, alternative pathway	9	13	1.66	2.69e-09	9606.ENSP00000223642,9606.ENSP00000224181,9606.ENSP00000245907,9606.ENSP00000247153,9606.ENSP00000263408,9606.ENSP00000322061,9606.ENSP00000354458,9606.ENSP00000360281,9606.ENSP00000416561	C5,C8G,C3,CFP,C9,C7,C8A,C8B,CFB
GO:0032501	multicellular organismal process	163	6933	0.19	3.43e-09	9606.ENSP00000027335,9606.ENSP00000053867,9606.ENSP00000161559,9606.ENSP00000172229,9606.ENSP00000181383,9606.ENSP00000188790,9606.ENSP00000200676,9606.ENSP00000215727,9606.ENSP00000216181,9606.ENSP00000218099,9606.ENSP00000219070,9606.ENSP00000222399,9606.ENSP00000223095,9606.ENSP00000225964,9606.ENSP00000226218,9606.ENSP00000229270,9606.ENSP00000231004,9606.ENSP00000231751,9606.ENSP00000233242,…	CDH17,GRN,CEACAM1,NGFR,CPB2,FAP,CETP,SERPIND1,MYH9,F9,MMP2,LAMB1,SERPINE1,COL1A1,VTN,TPI1,LOX,LTF,APOB,PROC,PLEK,ANGPTL1,C3,FLRT1,HBZ,SERPINF1,IGJ,GSTM3,DSC1,LAMC1,THBS1,PZP,VWF,CDH1,SERPINA10,PRDX1,TIMP2,C6,LCAT,KLKB1,F13A1,AMBP,NPTX2,LUM,CDH11,CDH2,ARHGDIA,SOD1,LECT2,HIST1H2BA,SERPING1,TIMP4,CSTB,VCAM1,MERTK,COL6A3,PTX3,CLEC3B,S100P,ADH5,HPGD,ERAP1,SCIN,COL1A2,TNFRSF11B,CFL2,INPPL1,AXL,FGB,FGA,…
GO:0051917	regulation of fibrinolysis	9	14	1.62	4.27e-09	9606.ENSP00000181383,9606.ENSP00000188790,9606.ENSP00000223095,9606.ENSP00000260356,9606.ENSP00000264690,9606.ENSP00000308541,9606.ENSP00000308938,9606.ENSP00000321853,9606.ENSP00000384957	CPB2,FAP,SERPINE1,THBS1,KLKB1,F2,PLG,SERPINF2,F11
GO:0002366	leukocyte activation involved in immune response	36	626	0.58	4.86e-09	9606.ENSP00000027335,9606.ENSP00000053867,9606.ENSP00000161559,9606.ENSP00000219022,9606.ENSP00000231751,9606.ENSP00000236147,9606.ENSP00000237014,9606.ENSP00000245907,9606.ENSP00000247153,9606.ENSP00000257198,9606.ENSP00000257264,9606.ENSP00000260118,9606.ENSP00000262768,9606.ENSP00000265016,9606.ENSP00000291568,9606.ENSP00000295927,9606.ENSP00000296370,9606.ENSP00000306920,9606.ENSP00000320171,…	CDH17,GRN,CEACAM1,OLFM4,LTF,SELL,TTR,C3,CFP,DSC1,TCN1,GGH,TIMP2,BST1,CSTB,PTX3,S100P,GLB1,PKM,EEF1A1,TUBB4B,QPCT,VCP,QSOX1,CAP1,LCN2,ASAH1,ALDOA,AMPD3,CST3,LCP1,AHSG,CD44,SERPINA1,HSPA8,OSCAR
GO:0098609	cell-cell adhesion	32	505	0.62	6.36e-09	9606.ENSP00000027335,9606.ENSP00000161559,9606.ENSP00000216181,9606.ENSP00000222399,9606.ENSP00000234313,9606.ENSP00000236147,9606.ENSP00000252087,9606.ENSP00000257198,9606.ENSP00000261769,9606.ENSP00000263686,9606.ENSP00000267082,9606.ENSP00000268603,9606.ENSP00000269141,9606.ENSP00000294728,9606.ENSP00000306099,9606.ENSP00000306361,9606.ENSP00000324532,9606.ENSP00000329797,9606.ENSP00000336829,…	CDH17,CEACAM1,MYH9,LAMB1,PLEK,SELL,PCDHGC5,DSC1,CDH1,SELP,ITGB7,CDH11,CDH2,VCAM1,FGB,FGA,LAMA3,CADM1,FGG,CDH5,PTPRS,ACTB,APOA4,MSN,CRB1,ITGB1,NCAM2,CD44,ICAM2,ROBO2,ROBO1,ZAN
GO:0009653	anatomical structure morphogenesis	74	2165	0.35	6.39e-09	9606.ENSP00000027335,9606.ENSP00000161559,9606.ENSP00000172229,9606.ENSP00000188790,9606.ENSP00000216181,9606.ENSP00000219070,9606.ENSP00000222399,9606.ENSP00000223095,9606.ENSP00000223136,9606.ENSP00000225964,9606.ENSP00000226218,9606.ENSP00000231004,9606.ENSP00000231751,9606.ENSP00000233242,9606.ENSP00000234816,9606.ENSP00000246841,9606.ENSP00000258341,9606.ENSP00000260356,9606.ENSP00000261769,…	CDH17,CEACAM1,NGFR,FAP,MYH9,MMP2,LAMB1,SERPINE1,FIS1,COL1A1,VTN,LOX,LTF,APOB,ANGPTL1,FLRT1,LAMC1,THBS1,CDH1,ITGB7,CDH11,CDH2,SOD1,MERTK,COL6A3,HPGD,ERAP1,COL1A2,CFL2,INPPL1,AXL,CLU,TUBB3,SERPINF2,LAMA3,SEMA6D,CTHRC1,UNC5B,NEO1,CDH5,FN1,MYH7,ACTB,MSN,NRP2,TGM2,CRB1,ADAM12,RBP4,MMRN2,CAP1,ANGPTL2,HSPG2,COL15A1,BCOR,PODXL,COL2A1,ACTN1,EFEMP1,ITGB1,MYH11,EPHB1,FGL1,SVEP1,RELN,CD44,ACTA2,TGFBI,ROBO2,R…
GO:0051241	negative regulation of multicellular organismal process	52	1231	0.44	8.79e-09	9606.ENSP00000053867,9606.ENSP00000161559,9606.ENSP00000172229,9606.ENSP00000181383,9606.ENSP00000223095,9606.ENSP00000226218,9606.ENSP00000231751,9606.ENSP00000234071,9606.ENSP00000254722,9606.ENSP00000255040,9606.ENSP00000260356,9606.ENSP00000264690,9606.ENSP00000269321,9606.ENSP00000270142,9606.ENSP00000278407,9606.ENSP00000295408,9606.ENSP00000297350,9606.ENSP00000301178,9606.ENSP00000306099,…	GRN,CEACAM1,NGFR,CPB2,SERPINE1,VTN,LTF,PROC,SERPINF1,APCS,THBS1,KLKB1,ARHGDIA,SOD1,SERPING1,MERTK,TNFRSF11B,AXL,FGB,FGA,F2,PLG,SERPINF2,SEMA6D,FBLN1,FGG,FBLN5,PGLYRP2,FN1,PTPRS,APOA4,HMGB3,RBP4,MMRN2,PGK1,C1QC,HSPG2,BCOR,XDH,C1QTNF3,PROS1,EFEMP1,EPHB1,CST3,F11,AHSG,CORO1C,ROBO2,PTPRG,ROBO1,LDLR,HIST1H4E
GO:0019538	protein metabolic process	114	4251	0.24	2.28e-08	9606.ENSP00000161559,9606.ENSP00000172229,9606.ENSP00000181383,9606.ENSP00000188790,9606.ENSP00000215727,9606.ENSP00000215912,9606.ENSP00000216181,9606.ENSP00000218099,9606.ENSP00000219070,9606.ENSP00000222399,9606.ENSP00000229239,9606.ENSP00000230588,9606.ENSP00000231004,9606.ENSP00000231572,9606.ENSP00000231751,9606.ENSP00000233242,9606.ENSP00000234071,9606.ENSP00000237014,9606.ENSP00000245907,…	CEACAM1,NGFR,CPB2,FAP,SERPIND1,PIK3IP1,MYH9,F9,MMP2,LAMB1,GAPDH,MEP1A,LOX,RARS,LTF,APOB,PROC,TTR,C3,PMPCB,APCS,KLB,LAMC1,GGH,THBS1,VWF,SERPINA10,LCAT,CP,KLKB1,F13A1,AMBP,HPX,CDH2,IGFBP4,HIST1H2BA,HABP2,SERPING1,MERTK,MASP1,ADH5,ERAP1,C2,AXL,FGB,FGA,CYCS,F2,PRSS1,PLG,CTSF,ATG4D,CLU,A2M,CNDP2,FBLN1,EIF5A,FGG,EEF1A1,QPCT,FN1,THSD4,NPEPL1,CALM1,PTPRS,ACTB,APOA4,ITIH2,VCP,MAP3K5,TRRAP,NRP2,CES1,TGM2,H…
GO:0051641	cellular localization	89	2967	0.29	3e-08	9606.ENSP00000053867,9606.ENSP00000161559,9606.ENSP00000172229,9606.ENSP00000216181,9606.ENSP00000218099,9606.ENSP00000219022,9606.ENSP00000223095,9606.ENSP00000223136,9606.ENSP00000225964,9606.ENSP00000231751,9606.ENSP00000234071,9606.ENSP00000234313,9606.ENSP00000236147,9606.ENSP00000237014,9606.ENSP00000245907,9606.ENSP00000247153,9606.ENSP00000249269,9606.ENSP00000257198,9606.ENSP00000257264,…	GRN,CEACAM1,NGFR,MYH9,F9,OLFM4,SERPINE1,FIS1,COL1A1,LTF,PROC,PLEK,SELL,TTR,C3,CFP,PMPCB,DSC1,TCN1,GGH,THBS1,VWF,CDH1,TIMP2,ACTR3,SELP,F13A1,BST1,ITGB7,CDH2,SOD1,PAOX,SERPING1,CSTB,PTX3,CLEC3B,S100P,SCIN,SEC61A2,TUBA1C,FGB,FGA,GLB1,GCC2,F2,PLG,CLU,PKM,SERPINF2,A2M,EIF5A,TUBA1B,FGG,EEF1A1,TUBB4B,QPCT,FBLN5,FN1,CALM1,ACTB,AP1B1,VCP,CES1,CRB1,QSOX1,F5,CAP1,LCN2,RPA2,F10,F7,ASAH1,AP1G1,PROS1,ACTN1,ALD…
GO:0016043	cellular component organization	135	5447	0.21	3.04e-08	9606.ENSP00000027335,9606.ENSP00000053867,9606.ENSP00000172229,9606.ENSP00000200676,9606.ENSP00000216181,9606.ENSP00000216286,9606.ENSP00000219070,9606.ENSP00000222399,9606.ENSP00000223095,9606.ENSP00000223136,9606.ENSP00000225964,9606.ENSP00000226218,9606.ENSP00000229239,9606.ENSP00000231004,9606.ENSP00000233242,9606.ENSP00000234313,9606.ENSP00000237014,9606.ENSP00000246841,9606.ENSP00000249269,…	CDH17,GRN,NGFR,CETP,MYH9,NID2,MMP2,LAMB1,SERPINE1,FIS1,COL1A1,VTN,GAPDH,LOX,APOB,PLEK,TTR,FLRT1,PMPCB,PCDHGC5,IGJ,APCS,LAMC1,THBS1,VWF,CDH1,TIMP2,ACTR3,C9,LCAT,KLKB1,LUM,ITGB7,CDH11,CDH2,SOD1,HIST1H2BA,GGCT,PAOX,VCAM1,COL6A3,PTX3,H2AFZ,SCIN,COL1A2,TNFRSF11B,CFL2,INPPL1,TUBA1C,FGB,FGA,CYCS,GCC2,PRSS1,PLG,EFEMP2,CLU,TUBB3,SERPINF2,PLEC,A2M,LAMA3,SEMA6D,CADM1,CTHRC1,FBLN1,HIST2H2AB,UNC5B,TUBA1B,FGG,…
GO:0051336	regulation of hydrolase activity	52	1284	0.42	3.64e-08	9606.ENSP00000053867,9606.ENSP00000172229,9606.ENSP00000215727,9606.ENSP00000223095,9606.ENSP00000223136,9606.ENSP00000223642,9606.ENSP00000226218,9606.ENSP00000229239,9606.ENSP00000231751,9606.ENSP00000234313,9606.ENSP00000245907,9606.ENSP00000254722,9606.ENSP00000255040,9606.ENSP00000260356,9606.ENSP00000261336,9606.ENSP00000261994,9606.ENSP00000262768,9606.ENSP00000264344,9606.ENSP00000265132,…	GRN,NGFR,SERPIND1,SERPINE1,FIS1,C5,VTN,GAPDH,LTF,PLEK,C3,SERPINF1,APCS,THBS1,PZP,SERPINA10,TIMP2,FAM13A,AMBP,ARHGDIA,SOD1,SERPING1,TIMP4,CSTB,COL6A3,PTX3,CYCS,WFIKKN2,SERPINF2,A2M,FBLN1,FN1,CALM1,APOA4,ITIH2,VCP,MAP3K5,SERPINC1,XDH,PPP2R4,PROS1,ITGB1,CST3,AHSG,CORO1C,C4A,CD44,ITIH3,C4B,SERPINA1,ROBO1,PCSK5
GO:0048518	positive regulation of biological process	146	6112	0.19	3.97e-08	9606.ENSP00000027335,9606.ENSP00000053867,9606.ENSP00000161559,9606.ENSP00000172229,9606.ENSP00000181383,9606.ENSP00000188790,9606.ENSP00000200676,9606.ENSP00000216181,9606.ENSP00000219022,9606.ENSP00000219070,9606.ENSP00000222286,9606.ENSP00000222399,9606.ENSP00000223095,9606.ENSP00000223136,9606.ENSP00000223642,9606.ENSP00000224181,9606.ENSP00000225964,9606.ENSP00000226218,9606.ENSP00000229239,…	CDH17,GRN,CEACAM1,NGFR,CPB2,FAP,CETP,MYH9,OLFM4,MMP2,GAPDHS,LAMB1,SERPINE1,FIS1,C5,C8G,COL1A1,VTN,GAPDH,LTF,APOB,PROC,PLEK,C3,FLRT1,CFP,SERPINF1,IGJ,APCS,KLB,LAMC1,ENPP2,THBS1,CDH1,TIMP2,ACTR3,C9,C6,SELP,KLKB1,BST1,HPX,LUM,CDH2,ARHGDIA,IGFBP4,SOD1,PAOX,SERPING1,VCAM1,MERTK,PTX3,CLEC3B,MASP1,H2AFZ,HPGD,ERAP1,SCIN,CFL2,C2,AXL,FGB,FGA,CYCS,F2,PLG,CLU,PKM,SERPINF2,C7,SEMA6D,CADM1,CTHRC1,FBLN1,UNC5B,E…
GO:0051248	negative regulation of protein metabolic process	47	1096	0.45	5.07e-08	9606.ENSP00000161559,9606.ENSP00000172229,9606.ENSP00000181383,9606.ENSP00000215727,9606.ENSP00000223095,9606.ENSP00000223642,9606.ENSP00000226218,9606.ENSP00000229239,9606.ENSP00000231751,9606.ENSP00000245907,9606.ENSP00000254722,9606.ENSP00000255040,9606.ENSP00000260356,9606.ENSP00000261336,9606.ENSP00000261994,9606.ENSP00000262768,9606.ENSP00000265132,9606.ENSP00000278407,9606.ENSP00000287814,…	CEACAM1,NGFR,CPB2,SERPIND1,SERPINE1,C5,VTN,GAPDH,LTF,C3,SERPINF1,APCS,THBS1,PZP,SERPINA10,TIMP2,AMBP,SERPING1,TIMP4,CSTB,COL6A3,PTX3,FGA,F2,WFIKKN2,CLU,SERPINF2,A2M,FBLN1,CALM1,ITIH2,SERPINC1,HSPG2,BCOR,XDH,PPP2R4,PROS1,CST3,AHSG,CORO1C,C4A,CD44,ITIH3,C4B,SERPINA1,LDLR,CIRBP
GO:0048731	system development	116	4426	0.23	5.57e-08	9606.ENSP00000027335,9606.ENSP00000053867,9606.ENSP00000161559,9606.ENSP00000172229,9606.ENSP00000181383,9606.ENSP00000188790,9606.ENSP00000216181,9606.ENSP00000219070,9606.ENSP00000222399,9606.ENSP00000223095,9606.ENSP00000225964,9606.ENSP00000226218,9606.ENSP00000231004,9606.ENSP00000231751,9606.ENSP00000233242,9606.ENSP00000234313,9606.ENSP00000234816,9606.ENSP00000245907,9606.ENSP00000246841,…	CDH17,GRN,CEACAM1,NGFR,CPB2,FAP,MYH9,MMP2,LAMB1,SERPINE1,COL1A1,VTN,LOX,LTF,APOB,PLEK,ANGPTL1,C3,FLRT1,HBZ,SERPINF1,GSTM3,DSC1,LAMC1,THBS1,CDH1,PRDX1,TIMP2,LUM,CDH11,CDH2,ARHGDIA,SOD1,LECT2,TIMP4,VCAM1,MERTK,COL6A3,PTX3,CLEC3B,HPGD,ERAP1,SCIN,COL1A2,TNFRSF11B,CFL2,INPPL1,AXL,F2,PLG,WFIKKN2,CLU,TPO,PKM,TUBB3,SERPINF2,LAMA3,SEMA6D,CTHRC1,UNC5B,NEO1,CDH5,FN1,MYH7,CALM1,PTPRS,ACTB,AP1B1,MSN,NRP2,TGM2…
GO:0007160	cell-matrix adhesion	16	127	0.92	7.91e-08	9606.ENSP00000216286,9606.ENSP00000226218,9606.ENSP00000267082,9606.ENSP00000270233,9606.ENSP00000294728,9606.ENSP00000306099,9606.ENSP00000306361,9606.ENSP00000336829,9606.ENSP00000345008,9606.ENSP00000346839,9606.ENSP00000360997,9606.ENSP00000373610,9606.ENSP00000377941,9606.ENSP00000379350,9606.ENSP00000398632,9606.ENSP00000441381	NID2,VTN,ITGB7,BCAM,VCAM1,FGB,FGA,FGG,FBLN5,FN1,ADAMTS13,OTOA,ACTN1,ITGB1,CD44,MSLNL
GO:0009987	cellular process	271	15024	0.07	7.91e-08	9606.ENSP00000027335,9606.ENSP00000053867,9606.ENSP00000161559,9606.ENSP00000172229,9606.ENSP00000181383,9606.ENSP00000188790,9606.ENSP00000200676,9606.ENSP00000215727,9606.ENSP00000215838,9606.ENSP00000216181,9606.ENSP00000216286,9606.ENSP00000218099,9606.ENSP00000219022,9606.ENSP00000219070,9606.ENSP00000221476,9606.ENSP00000222286,9606.ENSP00000222399,9606.ENSP00000223095,9606.ENSP00000223136,…	CDH17,GRN,CEACAM1,NGFR,CPB2,FAP,CETP,SERPIND1,TCN2,MYH9,NID2,F9,OLFM4,MMP2,CKM,GAPDHS,LAMB1,SERPINE1,FIS1,C5,C8G,COL1A1,VTN,GAPDH,TPI1,LOX,RARS,LTF,APOB,PROC,PLEK,ANGPTL1,SELL,TTR,C3,FLRT1,CFP,VPREB3,PMPCB,PCDHGC5,HBZ,SERPINF1,IGJ,APCS,GSTM3,DSC1,TCN1,KLB,LAMC1,ENPP2,GGH,THBS1,VWF,CDH1,SERPINA10,OGN,PRDX1,TIMP2,ACTR3,BLVRB,C9,C6,SELP,LCAT,FAM13A,CP,KLKB1,F13A1,BST1,AMBP,NPTX2,HPX,LUM,ITGB7,CDH11,…
GO:0048856	anatomical structure development	132	5402	0.2	1.47e-07	9606.ENSP00000027335,9606.ENSP00000053867,9606.ENSP00000161559,9606.ENSP00000172229,9606.ENSP00000181383,9606.ENSP00000188790,9606.ENSP00000216181,9606.ENSP00000219070,9606.ENSP00000222399,9606.ENSP00000223095,9606.ENSP00000223136,9606.ENSP00000225964,9606.ENSP00000226218,9606.ENSP00000229270,9606.ENSP00000231004,9606.ENSP00000231751,9606.ENSP00000233242,9606.ENSP00000234313,9606.ENSP00000234816,…	CDH17,GRN,CEACAM1,NGFR,CPB2,FAP,MYH9,MMP2,LAMB1,SERPINE1,FIS1,COL1A1,VTN,TPI1,LOX,LTF,APOB,PLEK,ANGPTL1,C3,FLRT1,HBZ,SERPINF1,GSTM3,DSC1,LAMC1,THBS1,CDH1,PRDX1,TIMP2,C6,LUM,ITGB7,CDH11,CDH2,ARHGDIA,SOD1,LECT2,HIST1H2BA,TIMP4,VCAM1,MERTK,COL6A3,PTX3,CLEC3B,HPGD,ERAP1,SCIN,COL1A2,TNFRSF11B,CFL2,INPPL1,AXL,F2,PLG,WFIKKN2,CLU,TPO,PKM,TUBB3,SERPINF2,OLFML3,ENO3,LAMA3,SEMA6D,CADM1,CTHRC1,FBLN1,UNC5B,FG…
GO:0071840	cellular component organization or biogenesis	136	5633	0.2	1.47e-07	9606.ENSP00000027335,9606.ENSP00000053867,9606.ENSP00000172229,9606.ENSP00000200676,9606.ENSP00000216181,9606.ENSP00000216286,9606.ENSP00000219070,9606.ENSP00000222399,9606.ENSP00000223095,9606.ENSP00000223136,9606.ENSP00000225964,9606.ENSP00000226218,9606.ENSP00000229239,9606.ENSP00000231004,9606.ENSP00000233242,9606.ENSP00000234313,9606.ENSP00000237014,9606.ENSP00000246841,9606.ENSP00000249269,…	CDH17,GRN,NGFR,CETP,MYH9,NID2,MMP2,LAMB1,SERPINE1,FIS1,COL1A1,VTN,GAPDH,LOX,APOB,PLEK,TTR,FLRT1,PMPCB,PCDHGC5,IGJ,APCS,LAMC1,THBS1,VWF,CDH1,TIMP2,ACTR3,C9,LCAT,KLKB1,LUM,ITGB7,CDH11,CDH2,SOD1,HIST1H2BA,GGCT,PAOX,VCAM1,COL6A3,PTX3,H2AFZ,SCIN,COL1A2,TNFRSF11B,CFL2,INPPL1,TUBA1C,FGB,FGA,CYCS,GCC2,PRSS1,PLG,EFEMP2,CLU,TUBB3,SERPINF2,PLEC,A2M,LAMA3,SEMA6D,CADM1,CTHRC1,FBLN1,HIST2H2AB,UNC5B,TUBA1B,FGG,…
GO:0051239	regulation of multicellular organismal process	92	3227	0.27	1.64e-07	9606.ENSP00000053867,9606.ENSP00000161559,9606.ENSP00000172229,9606.ENSP00000181383,9606.ENSP00000188790,9606.ENSP00000223095,9606.ENSP00000223642,9606.ENSP00000225964,9606.ENSP00000226218,9606.ENSP00000229239,9606.ENSP00000231004,9606.ENSP00000231751,9606.ENSP00000234071,9606.ENSP00000234313,9606.ENSP00000245907,9606.ENSP00000246841,9606.ENSP00000254722,9606.ENSP00000255040,9606.ENSP00000259486,…	GRN,CEACAM1,NGFR,CPB2,FAP,SERPINE1,C5,COL1A1,VTN,GAPDH,LOX,LTF,PROC,PLEK,C3,FLRT1,SERPINF1,APCS,ENPP2,THBS1,TIMP2,C6,SELP,LCAT,KLKB1,NPTX2,LUM,CDH2,ARHGDIA,SOD1,SERPING1,MERTK,ERAP1,SCIN,TNFRSF11B,AXL,FGB,FGA,F2,PLG,CLU,PKM,SERPINF2,LAMA3,SEMA6D,CADM1,CTHRC1,FBLN1,FGG,CDH5,FBLN5,PGLYRP2,FN1,MYH7,CALM1,PTPRS,APOA4,NRP2,H3F3A,SERPINC1,ADAM12,CLIC2,CHIA,HMGB3,RBP4,MMRN2,LCN2,PGK1,C1QC,HSPG2,F7,BCOR,…
GO:0072359	circulatory system development	40	872	0.48	1.89e-07	9606.ENSP00000161559,9606.ENSP00000172229,9606.ENSP00000188790,9606.ENSP00000216181,9606.ENSP00000219070,9606.ENSP00000223095,9606.ENSP00000225964,9606.ENSP00000231004,9606.ENSP00000233242,9606.ENSP00000234816,9606.ENSP00000260356,9606.ENSP00000269141,9606.ENSP00000296522,9606.ENSP00000296754,9606.ENSP00000297268,9606.ENSP00000308938,9606.ENSP00000321853,9606.ENSP00000334329,9606.ENSP00000344115,…	CEACAM1,NGFR,FAP,MYH9,MMP2,SERPINE1,COL1A1,LOX,APOB,ANGPTL1,THBS1,CDH2,HPGD,ERAP1,COL1A2,PLG,SERPINF2,UNC5B,CDH5,FN1,MYH7,AP1B1,NRP2,RBP4,MMRN2,ANGPTL2,HSPG2,COL15A1,BCOR,COL2A1,ITGB1,MYH11,EPHB1,SVEP1,ACTA2,TGFBI,ROBO2,ROBO1,PCSK5,LDLR
GO:0016485	protein processing	17	158	0.85	1.98e-07	9606.ENSP00000218099,9606.ENSP00000249269,9606.ENSP00000264690,9606.ENSP00000274764,9606.ENSP00000306099,9606.ENSP00000306361,9606.ENSP00000336829,9606.ENSP00000353720,9606.ENSP00000359446,9606.ENSP00000360997,9606.ENSP00000362413,9606.ENSP00000364731,9606.ENSP00000384957,9606.ENSP00000421801,9606.ENSP00000438615,9606.ENSP00000446280,9606.ENSP00000448517	F9,PMPCB,KLKB1,HIST1H2BA,FGB,FGA,FGG,CES1,CPN1,ADAMTS13,PGK1,F7,F11,HGFAC,C1R,PCSK5,CPM
GO:0065008	regulation of biological quality	107	4042	0.24	2.31e-07	9606.ENSP00000053867,9606.ENSP00000161559,9606.ENSP00000172229,9606.ENSP00000181383,9606.ENSP00000188790,9606.ENSP00000200676,9606.ENSP00000215727,9606.ENSP00000216181,9606.ENSP00000218099,9606.ENSP00000223095,9606.ENSP00000223136,9606.ENSP00000225964,9606.ENSP00000226218,9606.ENSP00000229239,9606.ENSP00000231004,9606.ENSP00000231751,9606.ENSP00000233242,9606.ENSP00000234071,9606.ENSP00000234313,…	GRN,CEACAM1,NGFR,CPB2,FAP,CETP,SERPIND1,MYH9,F9,SERPINE1,FIS1,COL1A1,VTN,GAPDH,LOX,LTF,APOB,PROC,PLEK,TTR,C3,FLRT1,HBZ,SERPINF1,IGJ,LAMC1,THBS1,VWF,SERPINA10,PRDX1,ACTR3,SELP,LCAT,CP,KLKB1,F13A1,HPX,CDH2,SOD1,SERPING1,MERTK,ADH5,ERAP1,SCIN,COL1A2,TNFRSF11B,CFL2,AXL,FGB,FGA,F2,PLG,CLU,TPO,SERPINF2,C7,A2M,SEMA6D,FBLN1,OIT3,FGG,NEO1,CDH5,FN1,MYH7,CALM1,PTPRS,ACTB,APOA4,VCP,MSN,NRP2,CES1,TGM2,H3F3A,C…
GO:0006508	proteolysis	49	1256	0.41	3.9e-07	9606.ENSP00000172229,9606.ENSP00000181383,9606.ENSP00000188790,9606.ENSP00000215912,9606.ENSP00000216181,9606.ENSP00000218099,9606.ENSP00000219070,9606.ENSP00000230588,9606.ENSP00000231751,9606.ENSP00000234071,9606.ENSP00000249269,9606.ENSP00000260118,9606.ENSP00000264690,9606.ENSP00000274764,9606.ENSP00000277903,9606.ENSP00000296280,9606.ENSP00000296754,9606.ENSP00000299367,9606.ENSP00000306099,…	NGFR,CPB2,FAP,PIK3IP1,MYH9,F9,MMP2,MEP1A,LTF,PROC,PMPCB,GGH,KLKB1,HIST1H2BA,HABP2,MASP1,ERAP1,C2,FGB,FGA,F2,PRSS1,PLG,CTSF,ATG4D,CNDP2,FGG,THSD4,NPEPL1,ACTB,VCP,TRRAP,CES1,ADAM12,CPN1,ADAMTS13,PGK1,F10,F7,CFI,F11,C1S,RELN,MST1,CFB,HGFAC,C1R,PCSK5,CPM
GO:0032502	developmental process	138	5841	0.19	4.19e-07	9606.ENSP00000027335,9606.ENSP00000053867,9606.ENSP00000161559,9606.ENSP00000172229,9606.ENSP00000181383,9606.ENSP00000188790,9606.ENSP00000216181,9606.ENSP00000219070,9606.ENSP00000222399,9606.ENSP00000223095,9606.ENSP00000223136,9606.ENSP00000225964,9606.ENSP00000226218,9606.ENSP00000229270,9606.ENSP00000231004,9606.ENSP00000231751,9606.ENSP00000233242,9606.ENSP00000234313,9606.ENSP00000234816,…	CDH17,GRN,CEACAM1,NGFR,CPB2,FAP,MYH9,MMP2,LAMB1,SERPINE1,FIS1,COL1A1,VTN,TPI1,LOX,LTF,APOB,PLEK,ANGPTL1,C3,FLRT1,HBZ,SERPINF1,GSTM3,DSC1,LAMC1,THBS1,CDH1,PRDX1,TIMP2,C6,LUM,ITGB7,CDH11,CDH2,ARHGDIA,SOD1,LECT2,HIST1H2BA,SERPING1,TIMP4,VCAM1,MERTK,COL6A3,PTX3,CLEC3B,HPGD,ERAP1,SCIN,COL1A2,TNFRSF11B,CFL2,INPPL1,AXL,F2,PLG,WFIKKN2,CLU,TPO,PKM,TUBB3,SERPINF2,OLFML3,A2M,ENO3,LAMA3,SEMA6D,CADM1,CTHRC1,F…
GO:0030194	positive regulation of blood coagulation	9	28	1.32	4.34e-07	9606.ENSP00000181383,9606.ENSP00000223095,9606.ENSP00000234313,9606.ENSP00000260356,9606.ENSP00000263686,9606.ENSP00000308541,9606.ENSP00000308938,9606.ENSP00000321853,9606.ENSP00000364731	CPB2,SERPINE1,PLEK,THBS1,SELP,F2,PLG,SERPINF2,F7
GO:1903036	positive regulation of response to wounding	12	69	1.06	4.34e-07	9606.ENSP00000053867,9606.ENSP00000181383,9606.ENSP00000223095,9606.ENSP00000226218,9606.ENSP00000234313,9606.ENSP00000260356,9606.ENSP00000263686,9606.ENSP00000308541,9606.ENSP00000308938,9606.ENSP00000321853,9606.ENSP00000364731,9606.ENSP00000379350	GRN,CPB2,SERPINE1,VTN,PLEK,THBS1,SELP,F2,PLG,SERPINF2,F7,ITGB1
GO:0080134	regulation of response to stress	53	1437	0.38	4.95e-07	9606.ENSP00000053867,9606.ENSP00000161559,9606.ENSP00000181383,9606.ENSP00000188790,9606.ENSP00000216181,9606.ENSP00000223095,9606.ENSP00000226218,9606.ENSP00000234071,9606.ENSP00000234313,9606.ENSP00000245907,9606.ENSP00000254722,9606.ENSP00000255040,9606.ENSP00000260356,9606.ENSP00000262746,9606.ENSP00000263686,9606.ENSP00000264690,9606.ENSP00000265016,9606.ENSP00000265132,9606.ENSP00000265983,…	GRN,CEACAM1,CPB2,FAP,MYH9,SERPINE1,VTN,PROC,PLEK,C3,SERPINF1,APCS,THBS1,PRDX1,SELP,KLKB1,BST1,AMBP,HPX,SOD1,SERPING1,ERAP1,FGB,FGA,F2,PLG,CLU,SERPINF2,A2M,CADM1,FGG,CDH5,FBLN5,PGLYRP2,PTPRS,MAP3K5,TGM2,SERPINC1,HMGB3,RPA2,F7,XDH,C1QTNF3,AP1G1,PROS1,ITGB1,EPHB1,F11,AHSG,CD44,ICAM2,HSPA8,LDLR
GO:0031639	plasminogen activation	7	11	1.62	6.21e-07	9606.ENSP00000264690,9606.ENSP00000274764,9606.ENSP00000306099,9606.ENSP00000306361,9606.ENSP00000336829,9606.ENSP00000362413,9606.ENSP00000384957	KLKB1,HIST1H2BA,FGB,FGA,FGG,PGK1,F11
GO:0043086	negative regulation of catalytic activity	37	807	0.48	7.77e-07	9606.ENSP00000161559,9606.ENSP00000172229,9606.ENSP00000215727,9606.ENSP00000215912,9606.ENSP00000223095,9606.ENSP00000223642,9606.ENSP00000226218,9606.ENSP00000229239,9606.ENSP00000231751,9606.ENSP00000245907,9606.ENSP00000254722,9606.ENSP00000255040,9606.ENSP00000260356,9606.ENSP00000261336,9606.ENSP00000261994,9606.ENSP00000262768,9606.ENSP00000265132,9606.ENSP00000278407,9606.ENSP00000287814,…	CEACAM1,NGFR,SERPIND1,PIK3IP1,SERPINE1,C5,VTN,GAPDH,LTF,C3,SERPINF1,APCS,THBS1,PZP,SERPINA10,TIMP2,AMBP,SERPING1,TIMP4,CSTB,COL6A3,PTX3,WFIKKN2,SERPINF2,A2M,ITIH2,SERPINC1,PPP2R4,PROS1,CST3,AHSG,CORO1C,C4A,CD44,ITIH3,C4B,SERPINA1
GO:0031638	zymogen activation	10	44	1.17	9.29e-07	9606.ENSP00000218099,9606.ENSP00000264690,9606.ENSP00000274764,9606.ENSP00000306099,9606.ENSP00000306361,9606.ENSP00000336829,9606.ENSP00000362413,9606.ENSP00000384957,9606.ENSP00000421801,9606.ENSP00000438615	F9,KLKB1,HIST1H2BA,FGB,FGA,FGG,PGK1,F11,HGFAC,C1R
GO:0090303	positive regulation of wound healing	11	59	1.09	9.9e-07	9606.ENSP00000181383,9606.ENSP00000223095,9606.ENSP00000226218,9606.ENSP00000234313,9606.ENSP00000260356,9606.ENSP00000263686,9606.ENSP00000308541,9606.ENSP00000308938,9606.ENSP00000321853,9606.ENSP00000364731,9606.ENSP00000379350	CPB2,SERPINE1,VTN,PLEK,THBS1,SELP,F2,PLG,SERPINF2,F7,ITGB1
GO:0022603	regulation of anatomical structure morphogenesis	44	1095	0.42	1.12e-06	9606.ENSP00000053867,9606.ENSP00000161559,9606.ENSP00000172229,9606.ENSP00000181383,9606.ENSP00000216181,9606.ENSP00000219022,9606.ENSP00000223095,9606.ENSP00000223136,9606.ENSP00000245907,9606.ENSP00000254722,9606.ENSP00000259486,9606.ENSP00000260356,9606.ENSP00000263413,9606.ENSP00000269141,9606.ENSP00000269321,9606.ENSP00000296754,9606.ENSP00000297350,9606.ENSP00000306099,9606.ENSP00000306361,…	GRN,CEACAM1,NGFR,CPB2,MYH9,OLFM4,SERPINE1,FIS1,C3,SERPINF1,ENPP2,THBS1,C6,CDH2,ARHGDIA,ERAP1,TNFRSF11B,FGB,FGA,F2,PKM,SEMA6D,CTHRC1,FBLN1,FGG,CDH5,FBLN5,FN1,PTPRS,MSN,ADAM12,MMRN2,PGK1,HSPG2,BCOR,XDH,ALDOA,ITGB1,CST3,RELN,CORO1C,CD44,ROBO2,ROBO1
GO:0050900	leukocyte migration	22	316	0.66	1.33e-06	9606.ENSP00000161559,9606.ENSP00000216181,9606.ENSP00000225964,9606.ENSP00000233242,9606.ENSP00000236147,9606.ENSP00000248948,9606.ENSP00000254801,9606.ENSP00000263686,9606.ENSP00000267082,9606.ENSP00000274764,9606.ENSP00000294728,9606.ENSP00000295408,9606.ENSP00000297268,9606.ENSP00000308541,9606.ENSP00000308938,9606.ENSP00000346839,9606.ENSP00000353408,9606.ENSP00000370767,9606.ENSP00000377783,…	CEACAM1,MYH9,COL1A1,APOB,SELL,VPREB3,IGJ,SELP,ITGB7,HIST1H2BA,VCAM1,MERTK,COL1A2,F2,PLG,FN1,MSN,GP2,PROS1,ITGB1,CD44,IGLL5
GO:0007275	multicellular organism development	122	5023	0.2	1.42e-06	9606.ENSP00000027335,9606.ENSP00000053867,9606.ENSP00000161559,9606.ENSP00000172229,9606.ENSP00000181383,9606.ENSP00000188790,9606.ENSP00000216181,9606.ENSP00000219070,9606.ENSP00000222399,9606.ENSP00000223095,9606.ENSP00000225964,9606.ENSP00000226218,9606.ENSP00000229270,9606.ENSP00000231004,9606.ENSP00000231751,9606.ENSP00000233242,9606.ENSP00000234313,9606.ENSP00000234816,9606.ENSP00000245907,…	CDH17,GRN,CEACAM1,NGFR,CPB2,FAP,MYH9,MMP2,LAMB1,SERPINE1,COL1A1,VTN,TPI1,LOX,LTF,APOB,PLEK,ANGPTL1,C3,FLRT1,HBZ,SERPINF1,GSTM3,DSC1,LAMC1,THBS1,CDH1,PRDX1,TIMP2,C6,LUM,CDH11,CDH2,ARHGDIA,SOD1,LECT2,TIMP4,VCAM1,MERTK,COL6A3,PTX3,CLEC3B,HPGD,ERAP1,SCIN,COL1A2,TNFRSF11B,CFL2,INPPL1,AXL,F2,PLG,WFIKKN2,CLU,TPO,PKM,TUBB3,SERPINF2,OLFML3,LAMA3,SEMA6D,CADM1,CTHRC1,FBLN1,UNC5B,NEO1,CDH5,FN1,MYH7,CALM1,PTP…
GO:0048514	blood vessel morphogenesis	25	410	0.6	1.54e-06	9606.ENSP00000161559,9606.ENSP00000188790,9606.ENSP00000216181,9606.ENSP00000219070,9606.ENSP00000223095,9606.ENSP00000231004,9606.ENSP00000233242,9606.ENSP00000234816,9606.ENSP00000260356,9606.ENSP00000269141,9606.ENSP00000296522,9606.ENSP00000296754,9606.ENSP00000321853,9606.ENSP00000334329,9606.ENSP00000346839,9606.ENSP00000353582,9606.ENSP00000361097,9606.ENSP00000362524,9606.ENSP00000363827,…	CEACAM1,FAP,MYH9,MMP2,SERPINE1,LOX,APOB,ANGPTL1,THBS1,CDH2,HPGD,ERAP1,SERPINF2,UNC5B,FN1,NRP2,MMRN2,ANGPTL2,HSPG2,COL15A1,ITGB1,EPHB1,TGFBI,ROBO1,LDLR
GO:0006909	phagocytosis	18	210	0.75	1.55e-06	9606.ENSP00000216181,9606.ENSP00000260356,9606.ENSP00000263238,9606.ENSP00000295408,9606.ENSP00000295927,9606.ENSP00000301178,9606.ENSP00000349960,9606.ENSP00000355330,9606.ENSP00000379350,9606.ENSP00000388169,9606.ENSP00000394496,9606.ENSP00000415941,9606.ENSP00000431254,9606.ENSP00000454071,9606.ENSP00000478289,9606.ENSP00000479675,9606.ENSP00000481152,9606.ENSP00000483599	MYH9,THBS1,ACTR3,MERTK,PTX3,AXL,ACTB,TGM2,ITGB1,ARPC4,CORO1C,C4B,IGLL5,LDLR,IGHV4-38-2,IGHV3-15,IGHV3-43D,SPON2
GO:0065007	biological regulation	231	12171	0.09	3.06e-06	9606.ENSP00000027335,9606.ENSP00000053867,9606.ENSP00000161559,9606.ENSP00000172229,9606.ENSP00000181383,9606.ENSP00000188790,9606.ENSP00000200676,9606.ENSP00000215727,9606.ENSP00000215912,9606.ENSP00000216181,9606.ENSP00000218099,9606.ENSP00000219022,9606.ENSP00000219070,9606.ENSP00000222286,9606.ENSP00000222399,9606.ENSP00000223095,9606.ENSP00000223136,9606.ENSP00000223642,9606.ENSP00000224181,…	CDH17,GRN,CEACAM1,NGFR,CPB2,FAP,CETP,SERPIND1,PIK3IP1,MYH9,F9,OLFM4,MMP2,GAPDHS,LAMB1,SERPINE1,FIS1,C5,C8G,COL1A1,VTN,GAPDH,LOX,LTF,APOB,PROC,PLEK,ANGPTL1,SELL,TTR,C3,FLRT1,CFP,HBZ,SERPINF1,IGJ,APCS,KLB,LAMC1,ENPP2,THBS1,PZP,VWF,CDH1,SERPINA10,OGN,PRDX1,TIMP2,ACTR3,C9,C6,SELP,LCAT,FAM13A,CP,KLKB1,F13A1,BST1,AMBP,NPTX2,HPX,LUM,ITGB7,CDH11,CDH2,ARHGDIA,IGFBP4,SOD1,BCAM,HIST1H2BA,GGCT,PAOX,SERPING1,…
GO:0008152	metabolic process	174	8298	0.14	4.74e-06	9606.ENSP00000161559,9606.ENSP00000172229,9606.ENSP00000181383,9606.ENSP00000188790,9606.ENSP00000200676,9606.ENSP00000215727,9606.ENSP00000215838,9606.ENSP00000215912,9606.ENSP00000216181,9606.ENSP00000218099,9606.ENSP00000219070,9606.ENSP00000221476,9606.ENSP00000222286,9606.ENSP00000222399,9606.ENSP00000223136,9606.ENSP00000225964,9606.ENSP00000229239,9606.ENSP00000229270,9606.ENSP00000230588,…	CEACAM1,NGFR,CPB2,FAP,CETP,SERPIND1,TCN2,PIK3IP1,MYH9,F9,MMP2,CKM,GAPDHS,LAMB1,FIS1,COL1A1,GAPDH,TPI1,MEP1A,LOX,RARS,LTF,APOB,PROC,PLEK,TTR,C3,PMPCB,HBZ,APCS,GSTM3,TCN1,KLB,LAMC1,ENPP2,GGH,THBS1,VWF,SERPINA10,OGN,PRDX1,BLVRB,LCAT,CP,KLKB1,F13A1,BST1,AMBP,HPX,LUM,CDH2,IGFBP4,SOD1,HIST1H2BA,GGCT,HABP2,PAOX,SERPING1,VCAM1,MERTK,MASP1,ADH5,HPGD,ERAP1,COL1A2,INPPL1,C2,AXL,FGB,FGA,GLB1,CYCS,F2,PRSS1,PL…
GO:0007597	blood coagulation, intrinsic pathway	7	17	1.43	5.75e-06	9606.ENSP00000218099,9606.ENSP00000261405,9606.ENSP00000264690,9606.ENSP00000278407,9606.ENSP00000308541,9606.ENSP00000323929,9606.ENSP00000384957	F9,VWF,KLKB1,SERPING1,F2,A2M,F11
GO:0032269	negative regulation of cellular protein metabolic process	41	1043	0.41	6.51e-06	9606.ENSP00000161559,9606.ENSP00000172229,9606.ENSP00000181383,9606.ENSP00000215727,9606.ENSP00000223095,9606.ENSP00000223642,9606.ENSP00000226218,9606.ENSP00000229239,9606.ENSP00000231751,9606.ENSP00000245907,9606.ENSP00000254722,9606.ENSP00000260356,9606.ENSP00000261336,9606.ENSP00000261994,9606.ENSP00000262768,9606.ENSP00000265132,9606.ENSP00000278407,9606.ENSP00000287814,9606.ENSP00000291568,…	CEACAM1,NGFR,CPB2,SERPIND1,SERPINE1,C5,VTN,GAPDH,LTF,C3,SERPINF1,THBS1,PZP,SERPINA10,TIMP2,AMBP,SERPING1,TIMP4,CSTB,COL6A3,F2,WFIKKN2,SERPINF2,A2M,FBLN1,CALM1,ITIH2,SERPINC1,BCOR,XDH,PPP2R4,PROS1,CST3,AHSG,CORO1C,C4A,CD44,ITIH3,C4B,SERPINA1,CIRBP
GO:0085029	extracellular matrix assembly	8	29	1.26	7.93e-06	9606.ENSP00000222399,9606.ENSP00000231004,9606.ENSP00000297268,9606.ENSP00000309953,9606.ENSP00000345008,9606.ENSP00000347484,9606.ENSP00000356574,9606.ENSP00000379616	LAMB1,LOX,COL1A2,EFEMP2,FBLN5,THSD4,QSOX1,MYH11
GO:0006807	nitrogen compound metabolic process	150	6852	0.16	8.74e-06	9606.ENSP00000161559,9606.ENSP00000172229,9606.ENSP00000181383,9606.ENSP00000188790,9606.ENSP00000200676,9606.ENSP00000215727,9606.ENSP00000215838,9606.ENSP00000215912,9606.ENSP00000216181,9606.ENSP00000218099,9606.ENSP00000219070,9606.ENSP00000221476,9606.ENSP00000222286,9606.ENSP00000222399,9606.ENSP00000229239,9606.ENSP00000229270,9606.ENSP00000230588,9606.ENSP00000231004,9606.ENSP00000231572,…	CEACAM1,NGFR,CPB2,FAP,CETP,SERPIND1,TCN2,PIK3IP1,MYH9,F9,MMP2,CKM,GAPDHS,LAMB1,GAPDH,TPI1,MEP1A,LOX,RARS,LTF,APOB,PROC,TTR,C3,PMPCB,APCS,GSTM3,TCN1,KLB,LAMC1,ENPP2,GGH,THBS1,VWF,SERPINA10,OGN,BLVRB,LCAT,CP,KLKB1,F13A1,AMBP,HPX,LUM,CDH2,IGFBP4,SOD1,HIST1H2BA,GGCT,HABP2,PAOX,SERPING1,VCAM1,MERTK,MASP1,ADH5,ERAP1,C2,AXL,FGB,FGA,GLB1,CYCS,F2,PRSS1,PLG,CTSF,ATG4D,CLU,TPO,PKM,A2M,ENO3,CNDP2,FBLN1,EIF5A…
GO:0051918	negative regulation of fibrinolysis	6	10	1.59	9.62e-06	9606.ENSP00000181383,9606.ENSP00000223095,9606.ENSP00000260356,9606.ENSP00000308541,9606.ENSP00000308938,9606.ENSP00000321853	CPB2,SERPINE1,THBS1,F2,PLG,SERPINF2
GO:0043687	post-translational protein modification	22	360	0.6	1.08e-05	9606.ENSP00000215727,9606.ENSP00000222399,9606.ENSP00000233242,9606.ENSP00000234071,9606.ENSP00000245907,9606.ENSP00000258341,9606.ENSP00000261994,9606.ENSP00000264613,9606.ENSP00000269141,9606.ENSP00000269593,9606.ENSP00000306361,9606.ENSP00000336829,9606.ENSP00000346839,9606.ENSP00000351190,9606.ENSP00000356574,9606.ENSP00000356671,9606.ENSP00000356771,9606.ENSP00000381448,9606.ENSP00000393887,…	SERPIND1,LAMB1,APOB,PROC,C3,LAMC1,SERPINA10,CP,CDH2,IGFBP4,FGA,FGG,FN1,ITIH2,QSOX1,SERPINC1,F5,CST3,AHSG,C4A,MXRA8,SERPINA1
GO:0019674	NAD metabolic process	9	45	1.12	1.26e-05	9606.ENSP00000222286,9606.ENSP00000229239,9606.ENSP00000229270,9606.ENSP00000265016,9606.ENSP00000320171,9606.ENSP00000324105,9606.ENSP00000362413,9606.ENSP00000378669,9606.ENSP00000445175	GAPDHS,GAPDH,TPI1,BST1,PKM,ENO3,PGK1,ALDOA,LDHA
GO:0006897	endocytosis	24	433	0.56	1.53e-05	9606.ENSP00000161559,9606.ENSP00000216181,9606.ENSP00000226218,9606.ENSP00000233242,9606.ENSP00000254801,9606.ENSP00000259486,9606.ENSP00000260356,9606.ENSP00000265132,9606.ENSP00000265983,9606.ENSP00000296280,9606.ENSP00000298229,9606.ENSP00000349960,9606.ENSP00000352071,9606.ENSP00000361883,9606.ENSP00000363827,9606.ENSP00000377148,9606.ENSP00000378130,9606.ENSP00000379350,9606.ENSP00000393887,…	CEACAM1,MYH9,VTN,APOB,IGJ,ENPP2,THBS1,AMBP,HPX,MASP1,INPPL1,ACTB,CD163,CAP1,HSPG2,AP1G1,CFI,ITGB1,AHSG,IGLL5,LDLR,IGHV4-38-2,IGHV3-15,IGHV3-43D
GO:0000902	cell morphogenesis	32	726	0.46	1.87e-05	9606.ENSP00000027335,9606.ENSP00000172229,9606.ENSP00000216181,9606.ENSP00000222399,9606.ENSP00000246841,9606.ENSP00000258341,9606.ENSP00000261769,9606.ENSP00000267082,9606.ENSP00000268603,9606.ENSP00000269141,9606.ENSP00000270142,9606.ENSP00000295408,9606.ENSP00000295550,9606.ENSP00000301178,9606.ENSP00000315130,9606.ENSP00000320295,9606.ENSP00000324857,9606.ENSP00000334329,9606.ENSP00000341198,…	CDH17,NGFR,MYH9,LAMB1,FLRT1,LAMC1,CDH1,ITGB7,CDH11,CDH2,SOD1,MERTK,COL6A3,AXL,CLU,TUBB3,SEMA6D,UNC5B,NEO1,CDH5,FN1,ACTB,NRP2,CRB1,CAP1,ACTN1,ITGB1,EPHB1,RELN,ROBO2,ROBO1,NCAM1
GO:0019835	cytolysis	8	34	1.19	2.15e-05	9606.ENSP00000223642,9606.ENSP00000224181,9606.ENSP00000263408,9606.ENSP00000263413,9606.ENSP00000308541,9606.ENSP00000322061,9606.ENSP00000354458,9606.ENSP00000360281	C5,C8G,C9,C6,F2,C7,C8A,C8B
GO:0046031	ADP metabolic process	9	49	1.08	2.3e-05	9606.ENSP00000222286,9606.ENSP00000229239,9606.ENSP00000229270,9606.ENSP00000320171,9606.ENSP00000324105,9606.ENSP00000362413,9606.ENSP00000378669,9606.ENSP00000379802,9606.ENSP00000445175	GAPDHS,GAPDH,TPI1,PKM,ENO3,PGK1,ALDOA,AMPD3,LDHA
GO:0048585	negative regulation of response to stimulus	53	1636	0.33	2.6e-05	9606.ENSP00000053867,9606.ENSP00000161559,9606.ENSP00000172229,9606.ENSP00000181383,9606.ENSP00000215912,9606.ENSP00000223095,9606.ENSP00000223642,9606.ENSP00000226218,9606.ENSP00000231751,9606.ENSP00000234071,9606.ENSP00000234313,9606.ENSP00000254722,9606.ENSP00000255040,9606.ENSP00000260356,9606.ENSP00000262768,9606.ENSP00000264690,9606.ENSP00000265132,9606.ENSP00000269141,9606.ENSP00000269593,…	GRN,CEACAM1,NGFR,CPB2,PIK3IP1,SERPINE1,C5,VTN,LTF,PROC,PLEK,SERPINF1,APCS,THBS1,TIMP2,KLKB1,AMBP,CDH2,IGFBP4,SOD1,SERPING1,MASP1,FGB,FGA,F2,PLG,WFIKKN2,CLU,SERPINF2,A2M,SEMA6D,CTHRC1,FBLN1,UNC5B,FGG,CDH5,PGLYRP2,CALM1,PTPRS,VCP,CLIC2,MMRN2,XDH,COL2A1,C1QTNF3,PROS1,ITGB1,F11,AHSG,CD44,ROBO2,ROBO1,LDLR
GO:0050789	regulation of biological process	218	11475	0.09	2.81e-05	9606.ENSP00000027335,9606.ENSP00000053867,9606.ENSP00000161559,9606.ENSP00000172229,9606.ENSP00000181383,9606.ENSP00000188790,9606.ENSP00000200676,9606.ENSP00000215727,9606.ENSP00000215912,9606.ENSP00000216181,9606.ENSP00000219022,9606.ENSP00000219070,9606.ENSP00000222286,9606.ENSP00000222399,9606.ENSP00000223095,9606.ENSP00000223136,9606.ENSP00000223642,9606.ENSP00000224181,9606.ENSP00000225964,…	CDH17,GRN,CEACAM1,NGFR,CPB2,FAP,CETP,SERPIND1,PIK3IP1,MYH9,OLFM4,MMP2,GAPDHS,LAMB1,SERPINE1,FIS1,C5,C8G,COL1A1,VTN,GAPDH,LOX,LTF,APOB,PROC,PLEK,ANGPTL1,SELL,TTR,C3,FLRT1,CFP,HBZ,SERPINF1,IGJ,APCS,KLB,LAMC1,ENPP2,THBS1,PZP,CDH1,SERPINA10,OGN,PRDX1,TIMP2,ACTR3,C9,C6,SELP,LCAT,FAM13A,KLKB1,F13A1,BST1,AMBP,NPTX2,HPX,LUM,ITGB7,CDH11,CDH2,ARHGDIA,IGFBP4,SOD1,BCAM,GGCT,PAOX,SERPING1,TIMP4,CSTB,VCAM1,MER…
GO:0051246	regulation of protein metabolic process	77	2828	0.25	3.24e-05	9606.ENSP00000053867,9606.ENSP00000161559,9606.ENSP00000172229,9606.ENSP00000181383,9606.ENSP00000215727,9606.ENSP00000216181,9606.ENSP00000223095,9606.ENSP00000223136,9606.ENSP00000223642,9606.ENSP00000226218,9606.ENSP00000229239,9606.ENSP00000231004,9606.ENSP00000231751,9606.ENSP00000245907,9606.ENSP00000254722,9606.ENSP00000255040,9606.ENSP00000257408,9606.ENSP00000259486,9606.ENSP00000260356,…	GRN,CEACAM1,NGFR,CPB2,SERPIND1,MYH9,SERPINE1,FIS1,C5,VTN,GAPDH,LOX,LTF,C3,SERPINF1,APCS,KLB,ENPP2,THBS1,PZP,CDH1,SERPINA10,PRDX1,TIMP2,KLKB1,BST1,AMBP,HPX,CDH2,IGFBP4,SOD1,SERPING1,TIMP4,CSTB,COL6A3,PTX3,CLEC3B,FGB,FGA,CYCS,F2,WFIKKN2,CLU,SERPINF2,A2M,FBLN1,EIF5A,FGG,EEF1A1,CDH5,FN1,CALM1,ACTB,ITIH2,VCP,MAP3K5,MSN,SERPINC1,HSPG2,BCOR,XDH,PPP2R4,PROS1,EPHB1,CST3,RELN,AHSG,CORO1C,C4A,CD44,MST1,ITIH…
GO:0097237	cellular response to toxic substance	12	109	0.86	3.37e-05	9606.ENSP00000223136,9606.ENSP00000252951,9606.ENSP00000256594,9606.ENSP00000262746,9606.ENSP00000270142,9606.ENSP00000296412,9606.ENSP00000318820,9606.ENSP00000350425,9606.ENSP00000358460,9606.ENSP00000371554,9606.ENSP00000373477,9606.ENSP00000374265	FIS1,HBZ,GSTM3,PRDX1,SOD1,ADH5,TPO,APOA4,CLIC2,SOD3,GPX3,GPX2
GO:0006734	NADH metabolic process	8	37	1.15	3.62e-05	9606.ENSP00000222286,9606.ENSP00000229239,9606.ENSP00000229270,9606.ENSP00000320171,9606.ENSP00000324105,9606.ENSP00000351777,9606.ENSP00000362413,9606.ENSP00000378669	GAPDHS,GAPDH,TPI1,PKM,ENO3,VCP,PGK1,ALDOA
GO:0030168	platelet activation	13	135	0.8	4.4e-05	9606.ENSP00000216181,9606.ENSP00000225964,9606.ENSP00000234313,9606.ENSP00000261405,9606.ENSP00000295408,9606.ENSP00000297268,9606.ENSP00000301178,9606.ENSP00000306099,9606.ENSP00000306361,9606.ENSP00000308541,9606.ENSP00000336829,9606.ENSP00000349960,9606.ENSP00000360997	MYH9,COL1A1,PLEK,VWF,MERTK,COL1A2,AXL,FGB,FGA,F2,FGG,ACTB,ADAMTS13
GO:0048646	anatomical structure formation involved in morphogenesis	35	883	0.41	5.04e-05	9606.ENSP00000161559,9606.ENSP00000188790,9606.ENSP00000216181,9606.ENSP00000219070,9606.ENSP00000222399,9606.ENSP00000223095,9606.ENSP00000225964,9606.ENSP00000226218,9606.ENSP00000234816,9606.ENSP00000260356,9606.ENSP00000296754,9606.ENSP00000298159,9606.ENSP00000324532,9606.ENSP00000330523,9606.ENSP00000334329,9606.ENSP00000346839,9606.ENSP00000353582,9606.ENSP00000355330,9606.ENSP00000356370,…	CEACAM1,FAP,MYH9,MMP2,LAMB1,SERPINE1,COL1A1,VTN,ANGPTL1,THBS1,ERAP1,CFL2,LAMA3,CTHRC1,UNC5B,FN1,NRP2,TGM2,CRB1,ADAM12,RBP4,MMRN2,ANGPTL2,HSPG2,COL15A1,PODXL,COL2A1,ACTN1,ITGB1,MYH11,EPHB1,RELN,TGFBI,ROBO2,ROBO1
GO:0006096	glycolytic process	8	40	1.12	5.99e-05	9606.ENSP00000222286,9606.ENSP00000229239,9606.ENSP00000229270,9606.ENSP00000320171,9606.ENSP00000324105,9606.ENSP00000362413,9606.ENSP00000378669,9606.ENSP00000445175	GAPDHS,GAPDH,TPI1,PKM,ENO3,PGK1,ALDOA,LDHA
GO:0009636	response to toxic substance	16	219	0.68	6.56e-05	9606.ENSP00000223136,9606.ENSP00000252951,9606.ENSP00000256594,9606.ENSP00000261769,9606.ENSP00000262746,9606.ENSP00000270142,9606.ENSP00000296412,9606.ENSP00000318820,9606.ENSP00000350425,9606.ENSP00000353720,9606.ENSP00000358460,9606.ENSP00000360997,9606.ENSP00000362108,9606.ENSP00000371554,9606.ENSP00000373477,9606.ENSP00000374265	FIS1,HBZ,GSTM3,CDH1,PRDX1,SOD1,ADH5,TPO,APOA4,CES1,CLIC2,ADAMTS13,LCN2,SOD3,GPX3,GPX2
GO:0061621	canonical glycolysis	7	27	1.23	6.82e-05	9606.ENSP00000222286,9606.ENSP00000229239,9606.ENSP00000229270,9606.ENSP00000320171,9606.ENSP00000324105,9606.ENSP00000362413,9606.ENSP00000378669	GAPDHS,GAPDH,TPI1,PKM,ENO3,PGK1,ALDOA
GO:0006954	inflammatory response	25	515	0.5	7.84e-05	9606.ENSP00000053867,9606.ENSP00000223642,9606.ENSP00000245907,9606.ENSP00000255040,9606.ENSP00000260356,9606.ENSP00000263686,9606.ENSP00000264690,9606.ENSP00000269593,9606.ENSP00000274764,9606.ENSP00000295927,9606.ENSP00000301178,9606.ENSP00000308541,9606.ENSP00000315130,9606.ENSP00000321853,9606.ENSP00000346839,9606.ENSP00000352071,9606.ENSP00000356671,9606.ENSP00000358755,9606.ENSP00000363773,…	GRN,C5,C3,APCS,THBS1,SELP,KLKB1,IGFBP4,HIST1H2BA,PTX3,AXL,F2,CLU,SERPINF2,FN1,CD163,SERPINC1,CHIA,C1QA,HSPG2,AHSG,C4A,CD44,C4B,SERPINA1
GO:0032268	regulation of cellular protein metabolic process	73	2693	0.25	8.1e-05	9606.ENSP00000053867,9606.ENSP00000161559,9606.ENSP00000172229,9606.ENSP00000181383,9606.ENSP00000215727,9606.ENSP00000216181,9606.ENSP00000223095,9606.ENSP00000223136,9606.ENSP00000223642,9606.ENSP00000226218,9606.ENSP00000229239,9606.ENSP00000231004,9606.ENSP00000231751,9606.ENSP00000245907,9606.ENSP00000254722,9606.ENSP00000257408,9606.ENSP00000259486,9606.ENSP00000260356,9606.ENSP00000261336,…	GRN,CEACAM1,NGFR,CPB2,SERPIND1,MYH9,SERPINE1,FIS1,C5,VTN,GAPDH,LOX,LTF,C3,SERPINF1,KLB,ENPP2,THBS1,PZP,SERPINA10,PRDX1,TIMP2,KLKB1,BST1,AMBP,HPX,CDH2,IGFBP4,SOD1,SERPING1,TIMP4,CSTB,COL6A3,CLEC3B,FGB,FGA,CYCS,F2,WFIKKN2,CLU,SERPINF2,A2M,FBLN1,EIF5A,FGG,EEF1A1,CDH5,FN1,CALM1,ACTB,ITIH2,VCP,MAP3K5,MSN,SERPINC1,BCOR,XDH,PPP2R4,PROS1,EPHB1,CST3,RELN,AHSG,CORO1C,C4A,CD44,MST1,ITIH3,C4B,SERPINA1,ROBO1,…
GO:0001525	angiogenesis	19	315	0.6	8.62e-05	9606.ENSP00000161559,9606.ENSP00000188790,9606.ENSP00000216181,9606.ENSP00000219070,9606.ENSP00000223095,9606.ENSP00000234816,9606.ENSP00000260356,9606.ENSP00000296754,9606.ENSP00000334329,9606.ENSP00000346839,9606.ENSP00000353582,9606.ENSP00000361097,9606.ENSP00000362524,9606.ENSP00000363827,9606.ENSP00000364140,9606.ENSP00000379350,9606.ENSP00000381097,9606.ENSP00000416330,9606.ENSP00000420321	CEACAM1,FAP,MYH9,MMP2,SERPINE1,ANGPTL1,THBS1,ERAP1,UNC5B,FN1,NRP2,MMRN2,ANGPTL2,HSPG2,COL15A1,ITGB1,EPHB1,TGFBI,ROBO1
GO:0050793	regulation of developmental process	72	2648	0.25	8.64e-05	9606.ENSP00000053867,9606.ENSP00000161559,9606.ENSP00000172229,9606.ENSP00000181383,9606.ENSP00000200676,9606.ENSP00000216181,9606.ENSP00000219022,9606.ENSP00000223095,9606.ENSP00000223136,9606.ENSP00000225964,9606.ENSP00000231004,9606.ENSP00000231751,9606.ENSP00000233242,9606.ENSP00000234071,9606.ENSP00000245907,9606.ENSP00000246841,9606.ENSP00000254722,9606.ENSP00000255040,9606.ENSP00000259486,…	GRN,CEACAM1,NGFR,CPB2,CETP,MYH9,OLFM4,SERPINE1,FIS1,COL1A1,LOX,LTF,APOB,PROC,C3,FLRT1,SERPINF1,APCS,ENPP2,THBS1,TIMP2,C6,CDH2,ARHGDIA,SOD1,ERAP1,SCIN,TNFRSF11B,AXL,FGB,FGA,F2,PKM,SERPINF2,LAMA3,SEMA6D,CTHRC1,FBLN1,FGG,CDH5,FBLN5,PGLYRP2,FN1,PTPRS,MAP3K5,MSN,H3F3A,ADAM12,HMGB3,RBP4,MMRN2,PGK1,C1QC,HSPG2,BCOR,XDH,EFEMP1,ALDOA,ITGB1,EPHB1,CST3,HIST2H3A,RELN,AHSG,CORO1C,CD44,MST1,ROBO2,PTPRG,ROBO1,LD…
GO:0098742	cell-cell adhesion via plasma-membrane adhesion molecules	17	257	0.64	9.97e-05	9606.ENSP00000027335,9606.ENSP00000161559,9606.ENSP00000236147,9606.ENSP00000252087,9606.ENSP00000257198,9606.ENSP00000261769,9606.ENSP00000263686,9606.ENSP00000268603,9606.ENSP00000269141,9606.ENSP00000294728,9606.ENSP00000329797,9606.ENSP00000344115,9606.ENSP00000349932,9606.ENSP00000356370,9606.ENSP00000379350,9606.ENSP00000417335,9606.ENSP00000420321	CDH17,CEACAM1,SELL,PCDHGC5,DSC1,CDH1,SELP,CDH11,CDH2,VCAM1,CADM1,CDH5,PTPRS,CRB1,ITGB1,ROBO2,ROBO1
GO:0071704	organic substance metabolic process	160	7755	0.13	0.0001	9606.ENSP00000161559,9606.ENSP00000172229,9606.ENSP00000181383,9606.ENSP00000188790,9606.ENSP00000200676,9606.ENSP00000215727,9606.ENSP00000215838,9606.ENSP00000215912,9606.ENSP00000216181,9606.ENSP00000218099,9606.ENSP00000219070,9606.ENSP00000221476,9606.ENSP00000222286,9606.ENSP00000222399,9606.ENSP00000229239,9606.ENSP00000229270,9606.ENSP00000230588,9606.ENSP00000231004,9606.ENSP00000231572,…	CEACAM1,NGFR,CPB2,FAP,CETP,SERPIND1,TCN2,PIK3IP1,MYH9,F9,MMP2,CKM,GAPDHS,LAMB1,GAPDH,TPI1,MEP1A,LOX,RARS,LTF,APOB,PROC,PLEK,TTR,C3,PMPCB,APCS,GSTM3,TCN1,KLB,LAMC1,ENPP2,GGH,THBS1,VWF,SERPINA10,OGN,BLVRB,LCAT,CP,KLKB1,F13A1,AMBP,HPX,LUM,CDH2,IGFBP4,SOD1,HIST1H2BA,GGCT,HABP2,PAOX,SERPING1,VCAM1,MERTK,MASP1,ADH5,HPGD,ERAP1,INPPL1,C2,AXL,FGB,FGA,GLB1,CYCS,F2,PRSS1,PLG,CTSF,ATG4D,CLU,CES2,TPO,PKM,A2M,…
GO:1990748	cellular detoxification	11	101	0.85	0.0001	9606.ENSP00000252951,9606.ENSP00000256594,9606.ENSP00000262746,9606.ENSP00000270142,9606.ENSP00000296412,9606.ENSP00000318820,9606.ENSP00000350425,9606.ENSP00000358460,9606.ENSP00000371554,9606.ENSP00000373477,9606.ENSP00000374265	HBZ,GSTM3,PRDX1,SOD1,ADH5,TPO,APOA4,CLIC2,SOD3,GPX3,GPX2
GO:0048251	elastic fiber assembly	5	9	1.56	0.00013	9606.ENSP00000231004,9606.ENSP00000309953,9606.ENSP00000345008,9606.ENSP00000347484,9606.ENSP00000379616	LOX,EFEMP2,FBLN5,THSD4,MYH11
GO:0010035	response to inorganic substance	25	538	0.48	0.00015	9606.ENSP00000223136,9606.ENSP00000225964,9606.ENSP00000233242,9606.ENSP00000254722,9606.ENSP00000260118,9606.ENSP00000260356,9606.ENSP00000261769,9606.ENSP00000262746,9606.ENSP00000270142,9606.ENSP00000297350,9606.ENSP00000301178,9606.ENSP00000306099,9606.ENSP00000306361,9606.ENSP00000336829,9606.ENSP00000349467,9606.ENSP00000350425,9606.ENSP00000351777,9606.ENSP00000351908,9606.ENSP00000360997,…	FIS1,COL1A1,APOB,SERPINF1,GGH,THBS1,CDH1,PRDX1,SOD1,TNFRSF11B,AXL,FGB,FGA,FGG,CALM1,APOA4,VCP,MAP3K5,ADAMTS13,LCN2,C1QA,SOD3,CST3,LDHA,A3GALT2
GO:0035239	tube morphogenesis	28	656	0.45	0.00017	9606.ENSP00000161559,9606.ENSP00000188790,9606.ENSP00000216181,9606.ENSP00000219070,9606.ENSP00000223095,9606.ENSP00000231004,9606.ENSP00000233242,9606.ENSP00000234816,9606.ENSP00000260356,9606.ENSP00000269141,9606.ENSP00000296522,9606.ENSP00000296754,9606.ENSP00000321853,9606.ENSP00000330523,9606.ENSP00000334329,9606.ENSP00000346839,9606.ENSP00000353582,9606.ENSP00000355330,9606.ENSP00000361097,…	CEACAM1,FAP,MYH9,MMP2,SERPINE1,LOX,APOB,ANGPTL1,THBS1,CDH2,HPGD,ERAP1,SERPINF2,CTHRC1,UNC5B,FN1,NRP2,TGM2,MMRN2,ANGPTL2,HSPG2,COL15A1,PODXL,ITGB1,EPHB1,TGFBI,ROBO1,LDLR
GO:0022617	extracellular matrix disassembly	9	66	0.95	0.00018	9606.ENSP00000219070,9606.ENSP00000258341,9606.ENSP00000262768,9606.ENSP00000264690,9606.ENSP00000308720,9606.ENSP00000308938,9606.ENSP00000323929,9606.ENSP00000381581,9606.ENSP00000398632	MMP2,LAMC1,TIMP2,KLKB1,PRSS1,PLG,A2M,LCP1,CD44
GO:0051093	negative regulation of developmental process	36	983	0.38	0.00018	9606.ENSP00000161559,9606.ENSP00000172229,9606.ENSP00000181383,9606.ENSP00000200676,9606.ENSP00000223095,9606.ENSP00000231751,9606.ENSP00000254722,9606.ENSP00000255040,9606.ENSP00000260356,9606.ENSP00000269321,9606.ENSP00000297350,9606.ENSP00000308541,9606.ENSP00000324857,9606.ENSP00000331544,9606.ENSP00000345008,9606.ENSP00000345968,9606.ENSP00000349932,9606.ENSP00000359393,9606.ENSP00000360522,…	CEACAM1,NGFR,CPB2,CETP,SERPINE1,LTF,SERPINF1,APCS,THBS1,ARHGDIA,TNFRSF11B,F2,SEMA6D,FBLN1,FBLN5,PGLYRP2,PTPRS,HMGB3,RBP4,MMRN2,PGK1,C1QC,HSPG2,BCOR,XDH,EFEMP1,ITGB1,EPHB1,CST3,AHSG,CORO1C,ROBO2,PTPRG,ROBO1,LDLR,HIST1H4E
GO:0045765	regulation of angiogenesis	18	303	0.59	0.00019	9606.ENSP00000053867,9606.ENSP00000161559,9606.ENSP00000172229,9606.ENSP00000223095,9606.ENSP00000245907,9606.ENSP00000254722,9606.ENSP00000259486,9606.ENSP00000260356,9606.ENSP00000263413,9606.ENSP00000296754,9606.ENSP00000320171,9606.ENSP00000344115,9606.ENSP00000345008,9606.ENSP00000357668,9606.ENSP00000361097,9606.ENSP00000362413,9606.ENSP00000363827,9606.ENSP00000379350	GRN,CEACAM1,NGFR,SERPINE1,C3,SERPINF1,ENPP2,THBS1,C6,ERAP1,PKM,CDH5,FBLN5,ADAM12,MMRN2,PGK1,HSPG2,ITGB1
GO:0044092	negative regulation of molecular function	40	1163	0.35	0.0002	9606.ENSP00000161559,9606.ENSP00000172229,9606.ENSP00000215727,9606.ENSP00000215912,9606.ENSP00000223095,9606.ENSP00000223642,9606.ENSP00000226218,9606.ENSP00000229239,9606.ENSP00000231751,9606.ENSP00000245907,9606.ENSP00000254722,9606.ENSP00000255040,9606.ENSP00000260356,9606.ENSP00000261336,9606.ENSP00000261994,9606.ENSP00000262768,9606.ENSP00000265132,9606.ENSP00000278407,9606.ENSP00000287814,…	CEACAM1,NGFR,SERPIND1,PIK3IP1,SERPINE1,C5,VTN,GAPDH,LTF,C3,SERPINF1,APCS,THBS1,PZP,SERPINA10,TIMP2,AMBP,SERPING1,TIMP4,CSTB,COL6A3,PTX3,WFIKKN2,SERPINF2,A2M,CALM1,ACTB,ITIH2,SERPINC1,CLIC2,PPP2R4,PROS1,CST3,AHSG,CORO1C,C4A,CD44,ITIH3,C4B,SERPINA1
GO:1901342	regulation of vasculature development	19	336	0.57	0.0002	9606.ENSP00000053867,9606.ENSP00000161559,9606.ENSP00000172229,9606.ENSP00000223095,9606.ENSP00000245907,9606.ENSP00000254722,9606.ENSP00000259486,9606.ENSP00000260356,9606.ENSP00000263413,9606.ENSP00000296754,9606.ENSP00000320171,9606.ENSP00000344115,9606.ENSP00000345008,9606.ENSP00000357668,9606.ENSP00000361097,9606.ENSP00000362413,9606.ENSP00000363827,9606.ENSP00000368727,9606.ENSP00000379350	GRN,CEACAM1,NGFR,SERPINE1,C3,SERPINF1,ENPP2,THBS1,C6,ERAP1,PKM,CDH5,FBLN5,ADAM12,MMRN2,PGK1,HSPG2,XDH,ITGB1
GO:0048523	negative regulation of cellular process	111	4874	0.17	0.00022	9606.ENSP00000053867,9606.ENSP00000161559,9606.ENSP00000172229,9606.ENSP00000181383,9606.ENSP00000188790,9606.ENSP00000200676,9606.ENSP00000215727,9606.ENSP00000215912,9606.ENSP00000216181,9606.ENSP00000223095,9606.ENSP00000223642,9606.ENSP00000225964,9606.ENSP00000226218,9606.ENSP00000229239,9606.ENSP00000231751,9606.ENSP00000234071,9606.ENSP00000234313,9606.ENSP00000245907,9606.ENSP00000252951,…	GRN,CEACAM1,NGFR,CPB2,FAP,CETP,SERPIND1,PIK3IP1,MYH9,SERPINE1,C5,COL1A1,VTN,GAPDH,LTF,PROC,PLEK,C3,HBZ,SERPINF1,APCS,THBS1,PZP,CDH1,SERPINA10,OGN,TIMP2,AMBP,CDH2,ARHGDIA,IGFBP4,SOD1,SERPING1,TIMP4,CSTB,MERTK,COL6A3,PTX3,H2AFZ,HPGD,SCIN,INPPL1,AXL,FGB,FGA,F2,PLG,WFIKKN2,CLU,SERPINF2,A2M,SEMA6D,CTHRC1,FBLN1,HIST2H2AB,UNC5B,FGG,CDH5,H1F0,FBLN5,PGLYRP2,FN1,CALM1,PTPRS,APOA4,SUSD2,ITIH2,VCP,H3F3A,QSOX…
GO:0048468	cell development	50	1629	0.3	0.00023	9606.ENSP00000053867,9606.ENSP00000172229,9606.ENSP00000216181,9606.ENSP00000222399,9606.ENSP00000231004,9606.ENSP00000245907,9606.ENSP00000246841,9606.ENSP00000252951,9606.ENSP00000256594,9606.ENSP00000258341,9606.ENSP00000261769,9606.ENSP00000267082,9606.ENSP00000268603,9606.ENSP00000270142,9606.ENSP00000274764,9606.ENSP00000295408,9606.ENSP00000295550,9606.ENSP00000295927,9606.ENSP00000298159,…	GRN,NGFR,MYH9,LAMB1,LOX,C3,FLRT1,HBZ,GSTM3,LAMC1,CDH1,ITGB7,CDH11,SOD1,HIST1H2BA,MERTK,COL6A3,PTX3,CFL2,AXL,WFIKKN2,CLU,TUBB3,SEMA6D,CTHRC1,UNC5B,FGG,NEO1,FN1,PTPRS,ACTB,MSN,NRP2,H3F3A,CRB1,C1QA,PODXL,ACTN1,ITGB1,MYH11,EPHB1,CST3,NCAM2,RELN,CORO1C,MXRA8,ACTA2,ROBO2,ROBO1,NCAM1
GO:0097435	supramolecular fiber organization	23	480	0.5	0.00024	9606.ENSP00000225964,9606.ENSP00000231004,9606.ENSP00000263238,9606.ENSP00000266718,9606.ENSP00000297029,9606.ENSP00000297268,9606.ENSP00000298159,9606.ENSP00000298229,9606.ENSP00000309953,9606.ENSP00000321853,9606.ENSP00000345008,9606.ENSP00000347484,9606.ENSP00000356791,9606.ENSP00000361883,9606.ENSP00000369889,9606.ENSP00000377941,9606.ENSP00000378669,9606.ENSP00000379350,9606.ENSP00000379616,…	COL1A1,LOX,ACTR3,LUM,SCIN,COL1A2,CFL2,INPPL1,EFEMP2,SERPINF2,FBLN5,THSD4,DPT,CAP1,COL2A1,ACTN1,ALDOA,ITGB1,MYH11,CST3,LCP1,ARPC4,CORO1C
GO:0007166	cell surface receptor signaling pathway	64	2325	0.26	0.00026	9606.ENSP00000027335,9606.ENSP00000161559,9606.ENSP00000172229,9606.ENSP00000216181,9606.ENSP00000219070,9606.ENSP00000223642,9606.ENSP00000225964,9606.ENSP00000231004,9606.ENSP00000234313,9606.ENSP00000234816,9606.ENSP00000245907,9606.ENSP00000246841,9606.ENSP00000257408,9606.ENSP00000263238,9606.ENSP00000264870,9606.ENSP00000267082,9606.ENSP00000269321,9606.ENSP00000270142,9606.ENSP00000287814,…	CDH17,CEACAM1,NGFR,MYH9,MMP2,C5,COL1A1,LOX,PLEK,ANGPTL1,C3,FLRT1,KLB,ACTR3,F13A1,ITGB7,ARHGDIA,SOD1,TIMP4,VCAM1,MERTK,HPGD,COL1A2,TNFRSF11B,INPPL1,AXL,F2,WFIKKN2,EMR1,TUBB3,LAMA3,SEMA6D,CTHRC1,UNC5B,CDH5,FN1,CALM1,ACTB,MSN,NRP2,CR2,ADAMTS13,LCN2,EFEMP1,ITGB1,EPHB1,LCP1,SVEP1,HIST2H3A,ARPC4,RELN,CD44,MST1,ICAM2,PTPRG,ROBO1,IGLL5,HSPA8,IGHV4-38-2,OSCAR,IGHV3-15,NCAM1,IGHV3-43D,ENSG00000277117
GO:0019320	hexose catabolic process	8	51	1.01	0.00026	9606.ENSP00000222286,9606.ENSP00000229239,9606.ENSP00000229270,9606.ENSP00000306920,9606.ENSP00000320171,9606.ENSP00000324105,9606.ENSP00000362413,9606.ENSP00000378669	GAPDHS,GAPDH,TPI1,GLB1,PKM,ENO3,PGK1,ALDOA
GO:0051050	positive regulation of transport	34	923	0.38	0.00029	9606.ENSP00000181383,9606.ENSP00000200676,9606.ENSP00000223095,9606.ENSP00000223136,9606.ENSP00000226218,9606.ENSP00000229239,9606.ENSP00000245907,9606.ENSP00000261769,9606.ENSP00000269141,9606.ENSP00000270142,9606.ENSP00000295408,9606.ENSP00000295927,9606.ENSP00000297029,9606.ENSP00000299367,9606.ENSP00000301178,9606.ENSP00000306099,9606.ENSP00000306361,9606.ENSP00000308541,9606.ENSP00000315130,…	CPB2,CETP,SERPINE1,FIS1,VTN,GAPDH,C3,CDH1,CDH2,SOD1,MERTK,PTX3,SCIN,C2,AXL,FGB,FGA,F2,CLU,CADM1,FGG,CALM1,ACTB,MSN,CES1,RBP4,C1QTNF3,AP1G1,ITGB1,RELN,AHSG,C4A,C4B,PLTP
GO:0016052	carbohydrate catabolic process	11	115	0.8	0.0003	9606.ENSP00000222286,9606.ENSP00000229239,9606.ENSP00000229270,9606.ENSP00000306920,9606.ENSP00000320171,9606.ENSP00000324105,9606.ENSP00000349467,9606.ENSP00000358755,9606.ENSP00000362413,9606.ENSP00000378669,9606.ENSP00000445175	GAPDHS,GAPDH,TPI1,GLB1,PKM,ENO3,CALM1,CHIA,PGK1,ALDOA,LDHA
GO:0010755	regulation of plasminogen activation	5	12	1.44	0.00037	9606.ENSP00000181383,9606.ENSP00000223095,9606.ENSP00000260356,9606.ENSP00000296130,9606.ENSP00000321853	CPB2,SERPINE1,THBS1,CLEC3B,SERPINF2
GO:0035295	tube development	32	851	0.39	0.00038	9606.ENSP00000161559,9606.ENSP00000188790,9606.ENSP00000216181,9606.ENSP00000219070,9606.ENSP00000223095,9606.ENSP00000231004,9606.ENSP00000233242,9606.ENSP00000234816,9606.ENSP00000260356,9606.ENSP00000269141,9606.ENSP00000296522,9606.ENSP00000296754,9606.ENSP00000321853,9606.ENSP00000330523,9606.ENSP00000334329,9606.ENSP00000346839,9606.ENSP00000353582,9606.ENSP00000355330,9606.ENSP00000360522,…	CEACAM1,FAP,MYH9,MMP2,SERPINE1,LOX,APOB,ANGPTL1,THBS1,CDH2,HPGD,ERAP1,SERPINF2,CTHRC1,UNC5B,FN1,NRP2,TGM2,RBP4,MMRN2,ANGPTL2,HSPG2,COL15A1,PODXL,COL2A1,ITGB1,EPHB1,TGFBI,ROBO2,ROBO1,PCSK5,LDLR
GO:0002526	acute inflammatory response	9	74	0.9	0.00039	9606.ENSP00000255040,9606.ENSP00000264690,9606.ENSP00000308541,9606.ENSP00000321853,9606.ENSP00000346839,9606.ENSP00000352071,9606.ENSP00000356671,9606.ENSP00000393887,9606.ENSP00000416066	APCS,KLKB1,F2,SERPINF2,FN1,CD163,SERPINC1,AHSG,SERPINA1
GO:0048513	animal organ development	80	3197	0.21	0.00039	9606.ENSP00000027335,9606.ENSP00000172229,9606.ENSP00000181383,9606.ENSP00000216181,9606.ENSP00000219070,9606.ENSP00000222399,9606.ENSP00000223095,9606.ENSP00000225964,9606.ENSP00000226218,9606.ENSP00000231004,9606.ENSP00000231751,9606.ENSP00000234313,9606.ENSP00000252951,9606.ENSP00000254722,9606.ENSP00000257198,9606.ENSP00000258341,9606.ENSP00000261769,9606.ENSP00000266718,9606.ENSP00000269141,…	CDH17,NGFR,CPB2,MYH9,MMP2,LAMB1,SERPINE1,COL1A1,VTN,LOX,LTF,PLEK,HBZ,SERPINF1,DSC1,LAMC1,CDH1,LUM,CDH2,SOD1,VCAM1,MERTK,COL6A3,PTX3,CLEC3B,HPGD,COL1A2,CFL2,INPPL1,AXL,PLG,TPO,PKM,TUBB3,LAMA3,SEMA6D,CTHRC1,FN1,MYH7,CALM1,PTPRS,ACTB,AP1B1,MSN,NRP2,TGM2,H3F3A,CR2,CRB1,SERPINC1,RBP4,MINPP1,HSPG2,F7,BCOR,PODXL,XDH,COL2A1,ASAH1,ACTN1,EFEMP1,ITGB1,MYH11,EPHB1,FGL1,CST3,LCP1,RELN,CORO1C,CD44,ACTA2,TGFBI,…
GO:0046364	monosaccharide biosynthetic process	8	55	0.98	0.00041	9606.ENSP00000222286,9606.ENSP00000229239,9606.ENSP00000229270,9606.ENSP00000324105,9606.ENSP00000360522,9606.ENSP00000362413,9606.ENSP00000378669,9606.ENSP00000391481	GAPDHS,GAPDH,TPI1,ENO3,RBP4,PGK1,ALDOA,TKT
GO:0043170	macromolecule metabolic process	131	6137	0.15	0.00044	9606.ENSP00000161559,9606.ENSP00000172229,9606.ENSP00000181383,9606.ENSP00000188790,9606.ENSP00000215727,9606.ENSP00000215912,9606.ENSP00000216181,9606.ENSP00000218099,9606.ENSP00000219070,9606.ENSP00000222399,9606.ENSP00000229239,9606.ENSP00000230588,9606.ENSP00000231004,9606.ENSP00000231572,9606.ENSP00000231751,9606.ENSP00000233242,9606.ENSP00000234071,9606.ENSP00000237014,9606.ENSP00000245907,…	CEACAM1,NGFR,CPB2,FAP,SERPIND1,PIK3IP1,MYH9,F9,MMP2,LAMB1,GAPDH,MEP1A,LOX,RARS,LTF,APOB,PROC,TTR,C3,PMPCB,APCS,KLB,LAMC1,ENPP2,GGH,THBS1,VWF,SERPINA10,OGN,LCAT,CP,KLKB1,F13A1,AMBP,HPX,LUM,CDH2,IGFBP4,HIST1H2BA,HABP2,SERPING1,MERTK,MASP1,ADH5,ERAP1,C2,AXL,FGB,FGA,GLB1,CYCS,F2,PRSS1,PLG,CTSF,ATG4D,CLU,A2M,CNDP2,FBLN1,EIF5A,FGG,UGP2,EEF1A1,H1F0,QPCT,PGLYRP2,FN1,THSD4,NPEPL1,CALM1,PTPRS,ACTB,APOA4,IT…
GO:0001667	ameboidal-type cell migration	13	173	0.69	0.00045	9606.ENSP00000188790,9606.ENSP00000216181,9606.ENSP00000267082,9606.ENSP00000296370,9606.ENSP00000324857,9606.ENSP00000344115,9606.ENSP00000346839,9606.ENSP00000353582,9606.ENSP00000361097,9606.ENSP00000361883,9606.ENSP00000379350,9606.ENSP00000394496,9606.ENSP00000420321	FAP,MYH9,ITGB7,S100P,SEMA6D,CDH5,FN1,NRP2,MMRN2,CAP1,ITGB1,CORO1C,ROBO1
GO:0007159	leukocyte cell-cell adhesion	8	56	0.97	0.00045	9606.ENSP00000236147,9606.ENSP00000263686,9606.ENSP00000267082,9606.ENSP00000294728,9606.ENSP00000350425,9606.ENSP00000353408,9606.ENSP00000379350,9606.ENSP00000398632	SELL,SELP,ITGB7,VCAM1,APOA4,MSN,ITGB1,CD44
GO:0008037	cell recognition	12	148	0.72	0.00051	9606.ENSP00000329797,9606.ENSP00000353408,9606.ENSP00000378669,9606.ENSP00000381097,9606.ENSP00000383392,9606.ENSP00000417335,9606.ENSP00000420321,9606.ENSP00000431254,9606.ENSP00000478289,9606.ENSP00000479675,9606.ENSP00000480750,9606.ENSP00000481152	CADM1,MSN,ALDOA,EPHB1,NCAM2,ROBO2,ROBO1,IGLL5,IGHV4-38-2,IGHV3-15,ZAN,IGHV3-43D
GO:0042221	response to chemical	100	4333	0.18	0.00051	9606.ENSP00000161559,9606.ENSP00000172229,9606.ENSP00000181383,9606.ENSP00000215727,9606.ENSP00000219070,9606.ENSP00000223095,9606.ENSP00000223136,9606.ENSP00000223642,9606.ENSP00000225964,9606.ENSP00000229239,9606.ENSP00000231004,9606.ENSP00000233242,9606.ENSP00000236147,9606.ENSP00000246841,9606.ENSP00000252951,9606.ENSP00000254722,9606.ENSP00000256594,9606.ENSP00000257408,9606.ENSP00000259486,…	CEACAM1,NGFR,CPB2,SERPIND1,MMP2,SERPINE1,FIS1,C5,COL1A1,GAPDH,LOX,APOB,SELL,FLRT1,HBZ,SERPINF1,GSTM3,KLB,ENPP2,GGH,THBS1,CDH1,PRDX1,TIMP2,ACTR3,SELP,F13A1,LUM,SOD1,LECT2,TIMP4,VCAM1,CLEC3B,S100P,ADH5,H2AFZ,HPGD,COL1A2,TNFRSF11B,INPPL1,C2,AXL,FGB,FGA,GLB1,CYCS,WFIKKN2,CLU,CES2,TPO,PKM,TUBB3,SERPINF2,ENO3,SEMA6D,UNC5B,TUBA1B,FGG,EEF1A1,NEO1,CDH5,FN1,CALM1,ACTB,APOA4,VCP,MAP3K5,MSN,NRP2,CES1,SERPINC…
GO:0050790	regulation of catalytic activity	64	2386	0.24	0.00055	9606.ENSP00000053867,9606.ENSP00000161559,9606.ENSP00000172229,9606.ENSP00000215727,9606.ENSP00000215912,9606.ENSP00000223095,9606.ENSP00000223136,9606.ENSP00000223642,9606.ENSP00000226218,9606.ENSP00000229239,9606.ENSP00000231751,9606.ENSP00000234313,9606.ENSP00000245907,9606.ENSP00000254722,9606.ENSP00000255040,9606.ENSP00000260356,9606.ENSP00000261336,9606.ENSP00000261994,9606.ENSP00000262768,…	GRN,CEACAM1,NGFR,SERPIND1,PIK3IP1,SERPINE1,FIS1,C5,VTN,GAPDH,LTF,PLEK,C3,SERPINF1,APCS,THBS1,PZP,SERPINA10,TIMP2,FAM13A,AMBP,ARHGDIA,SOD1,SERPING1,TIMP4,CSTB,MERTK,COL6A3,PTX3,AXL,CYCS,F2,WFIKKN2,CLU,SERPINF2,A2M,FBLN1,EEF1A1,FN1,CALM1,ACTB,APOA4,ITIH2,VCP,MAP3K5,SERPINC1,CAP1,XDH,PPP2R4,PROS1,ITGB1,EPHB1,CST3,RELN,AHSG,CORO1C,C4A,CD44,MST1,ITIH3,C4B,SERPINA1,ROBO1,PCSK5
GO:0010810	regulation of cell-substrate adhesion	14	212	0.64	0.00076	9606.ENSP00000219022,9606.ENSP00000223095,9606.ENSP00000225964,9606.ENSP00000226218,9606.ENSP00000260356,9606.ENSP00000265016,9606.ENSP00000306099,9606.ENSP00000306361,9606.ENSP00000308938,9606.ENSP00000331544,9606.ENSP00000336829,9606.ENSP00000346839,9606.ENSP00000384169,9606.ENSP00000394496	OLFM4,SERPINE1,COL1A1,VTN,THBS1,BST1,FGB,FGA,PLG,FBLN1,FGG,FN1,FBLN2,CORO1C
GO:0006898	receptor-mediated endocytosis	13	184	0.66	0.0008	9606.ENSP00000161559,9606.ENSP00000233242,9606.ENSP00000254801,9606.ENSP00000265132,9606.ENSP00000265983,9606.ENSP00000296280,9606.ENSP00000352071,9606.ENSP00000361883,9606.ENSP00000363827,9606.ENSP00000377148,9606.ENSP00000379350,9606.ENSP00000431254,9606.ENSP00000454071	CEACAM1,APOB,IGJ,AMBP,HPX,MASP1,CD163,CAP1,HSPG2,AP1G1,ITGB1,IGLL5,LDLR
GO:0010757	negative regulation of plasminogen activation	4	6	1.64	0.00082	9606.ENSP00000181383,9606.ENSP00000223095,9606.ENSP00000260356,9606.ENSP00000321853	CPB2,SERPINE1,THBS1,SERPINF2
GO:0006953	acute-phase response	7	44	1.02	0.00089	9606.ENSP00000255040,9606.ENSP00000308541,9606.ENSP00000321853,9606.ENSP00000346839,9606.ENSP00000352071,9606.ENSP00000393887,9606.ENSP00000416066	APCS,F2,SERPINF2,FN1,CD163,AHSG,SERPINA1
GO:0000904	cell morphogenesis involved in differentiation	24	566	0.44	0.00092	9606.ENSP00000172229,9606.ENSP00000216181,9606.ENSP00000222399,9606.ENSP00000258341,9606.ENSP00000267082,9606.ENSP00000268603,9606.ENSP00000270142,9606.ENSP00000295408,9606.ENSP00000295550,9606.ENSP00000301178,9606.ENSP00000320295,9606.ENSP00000324857,9606.ENSP00000334329,9606.ENSP00000341198,9606.ENSP00000346839,9606.ENSP00000349960,9606.ENSP00000353582,9606.ENSP00000377941,9606.ENSP00000379350,…	NGFR,MYH9,LAMB1,LAMC1,ITGB7,CDH11,SOD1,MERTK,COL6A3,AXL,TUBB3,SEMA6D,UNC5B,NEO1,FN1,ACTB,NRP2,ACTN1,ITGB1,EPHB1,RELN,ROBO2,ROBO1,NCAM1
GO:0048519	negative regulation of biological process	117	5389	0.15	0.00092	9606.ENSP00000053867,9606.ENSP00000161559,9606.ENSP00000172229,9606.ENSP00000181383,9606.ENSP00000188790,9606.ENSP00000200676,9606.ENSP00000215727,9606.ENSP00000215912,9606.ENSP00000216181,9606.ENSP00000223095,9606.ENSP00000223642,9606.ENSP00000225964,9606.ENSP00000226218,9606.ENSP00000229239,9606.ENSP00000231751,9606.ENSP00000234071,9606.ENSP00000234313,9606.ENSP00000245907,9606.ENSP00000252951,…	GRN,CEACAM1,NGFR,CPB2,FAP,CETP,SERPIND1,PIK3IP1,MYH9,SERPINE1,C5,COL1A1,VTN,GAPDH,LTF,PROC,PLEK,C3,HBZ,SERPINF1,APCS,THBS1,PZP,CDH1,SERPINA10,OGN,TIMP2,KLKB1,AMBP,CDH2,ARHGDIA,IGFBP4,SOD1,SERPING1,TIMP4,CSTB,MERTK,COL6A3,PTX3,MASP1,H2AFZ,HPGD,SCIN,TNFRSF11B,INPPL1,AXL,FGB,FGA,F2,PLG,WFIKKN2,CLU,SERPINF2,A2M,SEMA6D,CTHRC1,FBLN1,HIST2H2AB,UNC5B,FGG,CDH5,H1F0,FBLN5,PGLYRP2,FN1,CALM1,PTPRS,APOA4,SUSD…
GO:0006094	gluconeogenesis	7	46	1	0.0011	9606.ENSP00000222286,9606.ENSP00000229239,9606.ENSP00000229270,9606.ENSP00000324105,9606.ENSP00000360522,9606.ENSP00000362413,9606.ENSP00000378669	GAPDHS,GAPDH,TPI1,ENO3,RBP4,PGK1,ALDOA
GO:0016339	calcium-dependent cell-cell adhesion via plasma membrane cell adhesion molecules	7	46	1	0.0011	9606.ENSP00000027335,9606.ENSP00000236147,9606.ENSP00000261769,9606.ENSP00000263686,9606.ENSP00000268603,9606.ENSP00000269141,9606.ENSP00000344115	CDH17,SELL,CDH1,SELP,CDH11,CDH2,CDH5
GO:0030199	collagen fibril organization	7	46	1	0.0011	9606.ENSP00000225964,9606.ENSP00000231004,9606.ENSP00000266718,9606.ENSP00000297268,9606.ENSP00000321853,9606.ENSP00000356791,9606.ENSP00000369889	COL1A1,LOX,LUM,COL1A2,SERPINF2,DPT,COL2A1
GO:0007156	homophilic cell adhesion via plasma membrane adhesion molecules	12	164	0.68	0.0012	9606.ENSP00000027335,9606.ENSP00000161559,9606.ENSP00000252087,9606.ENSP00000257198,9606.ENSP00000261769,9606.ENSP00000268603,9606.ENSP00000269141,9606.ENSP00000329797,9606.ENSP00000344115,9606.ENSP00000379350,9606.ENSP00000417335,9606.ENSP00000420321	CDH17,CEACAM1,PCDHGC5,DSC1,CDH1,CDH11,CDH2,CADM1,CDH5,ITGB1,ROBO2,ROBO1
GO:0030334	regulation of cell migration	31	865	0.37	0.0012	9606.ENSP00000053867,9606.ENSP00000161559,9606.ENSP00000222399,9606.ENSP00000223095,9606.ENSP00000223642,9606.ENSP00000225964,9606.ENSP00000226218,9606.ENSP00000254722,9606.ENSP00000259486,9606.ENSP00000260356,9606.ENSP00000261769,9606.ENSP00000263686,9606.ENSP00000265016,9606.ENSP00000308938,9606.ENSP00000324532,9606.ENSP00000324857,9606.ENSP00000331544,9606.ENSP00000344115,9606.ENSP00000346839,…	GRN,CEACAM1,LAMB1,SERPINE1,C5,COL1A1,VTN,SERPINF1,ENPP2,THBS1,CDH1,SELP,BST1,PLG,LAMA3,SEMA6D,FBLN1,CDH5,FN1,MSN,NRP2,MMRN2,F10,F7,PODXL,ITGB1,RELN,CORO1C,MST1,PTPRG,ROBO1
GO:0044403	symbiotic process	31	865	0.37	0.0012	9606.ENSP00000229239,9606.ENSP00000231751,9606.ENSP00000255040,9606.ENSP00000261769,9606.ENSP00000265132,9606.ENSP00000265983,9606.ENSP00000267082,9606.ENSP00000295927,9606.ENSP00000301178,9606.ENSP00000308541,9606.ENSP00000308938,9606.ENSP00000329797,9606.ENSP00000331544,9606.ENSP00000345968,9606.ENSP00000346839,9606.ENSP00000349467,9606.ENSP00000350199,9606.ENSP00000351777,9606.ENSP00000351908,…	GAPDH,LTF,APCS,CDH1,AMBP,HPX,ITGB7,PTX3,AXL,F2,PLG,CADM1,FBLN1,PGLYRP2,FN1,CALM1,AP1B1,VCP,MAP3K5,MSN,NRP2,CR2,C1QA,AP1G1,CFI,ITGB1,MXRA8,HSPA8,PCSK5,LDLR,NCAM1
GO:0050766	positive regulation of phagocytosis	8	66	0.9	0.0012	9606.ENSP00000245907,9606.ENSP00000270142,9606.ENSP00000295408,9606.ENSP00000295927,9606.ENSP00000299367,9606.ENSP00000393887,9606.ENSP00000396688,9606.ENSP00000415941	C3,SOD1,MERTK,PTX3,C2,AHSG,C4A,C4B
GO:0043691	reverse cholesterol transport	5	17	1.28	0.0013	9606.ENSP00000200676,9606.ENSP00000264005,9606.ENSP00000315130,9606.ENSP00000350425,9606.ENSP00000353720	CETP,LCAT,CLU,APOA4,CES1
GO:0009888	tissue development	50	1760	0.27	0.0015	9606.ENSP00000161559,9606.ENSP00000172229,9606.ENSP00000219070,9606.ENSP00000222399,9606.ENSP00000225964,9606.ENSP00000226218,9606.ENSP00000231004,9606.ENSP00000256594,9606.ENSP00000257198,9606.ENSP00000258341,9606.ENSP00000266718,9606.ENSP00000269141,9606.ENSP00000270142,9606.ENSP00000295550,9606.ENSP00000296130,9606.ENSP00000297268,9606.ENSP00000298159,9606.ENSP00000308938,9606.ENSP00000320171,…	CEACAM1,NGFR,MMP2,LAMB1,COL1A1,VTN,LOX,GSTM3,DSC1,LAMC1,LUM,CDH2,SOD1,COL6A3,CLEC3B,COL1A2,CFL2,PLG,PKM,TUBB3,ENO3,LAMA3,SEMA6D,CTHRC1,FN1,MYH7,PTPRS,ACTB,MSN,NRP2,CES1,TGM2,RBP4,MINPP1,PGK1,HSPG2,PODXL,COL2A1,ASAH1,ITGB1,MYH11,CST3,SVEP1,CORO1C,CD44,ACTA2,TGFBI,ROBO2,ROBO1,MYL6
GO:0098869	cellular oxidant detoxification	9	90	0.82	0.0015	9606.ENSP00000252951,9606.ENSP00000262746,9606.ENSP00000270142,9606.ENSP00000318820,9606.ENSP00000350425,9606.ENSP00000358460,9606.ENSP00000371554,9606.ENSP00000373477,9606.ENSP00000374265	HBZ,PRDX1,SOD1,TPO,APOA4,CLIC2,SOD3,GPX3,GPX2
GO:0015918	sterol transport	8	69	0.88	0.0016	9606.ENSP00000200676,9606.ENSP00000233242,9606.ENSP00000264005,9606.ENSP00000315130,9606.ENSP00000350425,9606.ENSP00000353720,9606.ENSP00000417138,9606.ENSP00000454071	CETP,APOB,LCAT,CLU,APOA4,CES1,PLTP,LDLR
GO:0030155	regulation of cell adhesion	27	712	0.39	0.0017	9606.ENSP00000161559,9606.ENSP00000219022,9606.ENSP00000223095,9606.ENSP00000225964,9606.ENSP00000226218,9606.ENSP00000260356,9606.ENSP00000261769,9606.ENSP00000263686,9606.ENSP00000265016,9606.ENSP00000269321,9606.ENSP00000294728,9606.ENSP00000306099,9606.ENSP00000306361,9606.ENSP00000308938,9606.ENSP00000321853,9606.ENSP00000324532,9606.ENSP00000331544,9606.ENSP00000336829,9606.ENSP00000346839,…	CEACAM1,OLFM4,SERPINE1,COL1A1,VTN,THBS1,CDH1,SELP,BST1,ARHGDIA,VCAM1,FGB,FGA,PLG,SERPINF2,LAMA3,FBLN1,FGG,FN1,TGM2,PODXL,FGL1,FBLN2,CORO1C,CD44,TGFBI,ENSG00000277117
GO:2000427	positive regulation of apoptotic cell clearance	4	8	1.51	0.0017	9606.ENSP00000245907,9606.ENSP00000299367,9606.ENSP00000396688,9606.ENSP00000415941	C3,C2,C4A,C4B
GO:0050901	leukocyte tethering or rolling	5	19	1.24	0.0019	9606.ENSP00000236147,9606.ENSP00000263686,9606.ENSP00000267082,9606.ENSP00000294728,9606.ENSP00000379350	SELL,SELP,ITGB7,VCAM1,ITGB1
GO:0046034	ATP metabolic process	13	204	0.62	0.002	9606.ENSP00000222286,9606.ENSP00000229239,9606.ENSP00000229270,9606.ENSP00000307786,9606.ENSP00000320171,9606.ENSP00000324105,9606.ENSP00000347507,9606.ENSP00000351777,9606.ENSP00000362413,9606.ENSP00000378669,9606.ENSP00000379802,9606.ENSP00000432083,9606.ENSP00000445175	GAPDHS,GAPDH,TPI1,CYCS,PKM,ENO3,MYH7,VCP,PGK1,ALDOA,AMPD3,HSPA8,LDHA
GO:2000026	regulation of multicellular organismal development	56	2096	0.24	0.0023	9606.ENSP00000053867,9606.ENSP00000161559,9606.ENSP00000172229,9606.ENSP00000181383,9606.ENSP00000223095,9606.ENSP00000225964,9606.ENSP00000231004,9606.ENSP00000231751,9606.ENSP00000234071,9606.ENSP00000245907,9606.ENSP00000246841,9606.ENSP00000254722,9606.ENSP00000255040,9606.ENSP00000259486,9606.ENSP00000260356,9606.ENSP00000262768,9606.ENSP00000263413,9606.ENSP00000269141,9606.ENSP00000269321,…	GRN,CEACAM1,NGFR,CPB2,SERPINE1,COL1A1,LOX,LTF,PROC,C3,FLRT1,SERPINF1,APCS,ENPP2,THBS1,TIMP2,C6,CDH2,ARHGDIA,SOD1,ERAP1,SCIN,TNFRSF11B,AXL,F2,PKM,LAMA3,SEMA6D,CTHRC1,CDH5,FBLN5,PGLYRP2,FN1,PTPRS,H3F3A,ADAM12,HMGB3,RBP4,MMRN2,PGK1,C1QC,HSPG2,BCOR,XDH,EFEMP1,ITGB1,EPHB1,HIST2H3A,RELN,AHSG,MST1,ROBO2,PTPRG,ROBO1,LDLR,HIST1H4E
GO:0048522	positive regulation of cellular process	118	5579	0.14	0.0026	9606.ENSP00000027335,9606.ENSP00000053867,9606.ENSP00000161559,9606.ENSP00000172229,9606.ENSP00000181383,9606.ENSP00000188790,9606.ENSP00000216181,9606.ENSP00000219022,9606.ENSP00000219070,9606.ENSP00000222286,9606.ENSP00000222399,9606.ENSP00000223095,9606.ENSP00000223136,9606.ENSP00000223642,9606.ENSP00000225964,9606.ENSP00000226218,9606.ENSP00000229239,9606.ENSP00000231751,9606.ENSP00000233242,…	CDH17,GRN,CEACAM1,NGFR,CPB2,FAP,MYH9,OLFM4,MMP2,GAPDHS,LAMB1,SERPINE1,FIS1,C5,COL1A1,VTN,GAPDH,LTF,APOB,PROC,PLEK,C3,FLRT1,SERPINF1,KLB,LAMC1,ENPP2,THBS1,CDH1,TIMP2,ACTR3,SELP,KLKB1,BST1,HPX,LUM,CDH2,ARHGDIA,IGFBP4,SOD1,PAOX,VCAM1,MERTK,PTX3,CLEC3B,H2AFZ,HPGD,SCIN,CFL2,C2,AXL,FGB,FGA,CYCS,F2,PLG,CLU,SERPINF2,SEMA6D,CADM1,CTHRC1,FBLN1,UNC5B,EIF5A,FGG,NEO1,CDH5,H1F0,FBLN5,FN1,CALM1,APOA4,VCP,MAP3K5…
GO:0030301	cholesterol transport	7	54	0.93	0.0027	9606.ENSP00000200676,9606.ENSP00000233242,9606.ENSP00000264005,9606.ENSP00000315130,9606.ENSP00000350425,9606.ENSP00000353720,9606.ENSP00000454071	CETP,APOB,LCAT,CLU,APOA4,CES1,LDLR
GO:0010033	response to organic substance	73	3011	0.2	0.0028	9606.ENSP00000161559,9606.ENSP00000172229,9606.ENSP00000181383,9606.ENSP00000219070,9606.ENSP00000223095,9606.ENSP00000223136,9606.ENSP00000225964,9606.ENSP00000229239,9606.ENSP00000231004,9606.ENSP00000233242,9606.ENSP00000236147,9606.ENSP00000246841,9606.ENSP00000254722,9606.ENSP00000256594,9606.ENSP00000257408,9606.ENSP00000260118,9606.ENSP00000260356,9606.ENSP00000261769,9606.ENSP00000262768,…	CEACAM1,NGFR,CPB2,MMP2,SERPINE1,FIS1,COL1A1,GAPDH,LOX,APOB,SELL,FLRT1,SERPINF1,GSTM3,KLB,GGH,THBS1,CDH1,TIMP2,ACTR3,SELP,F13A1,LUM,SOD1,TIMP4,VCAM1,CLEC3B,S100P,ADH5,H2AFZ,HPGD,COL1A2,TNFRSF11B,INPPL1,AXL,FGB,GLB1,WFIKKN2,CLU,PKM,SERPINF2,TUBA1B,FGG,EEF1A1,CDH5,FN1,ACTB,APOA4,VCP,MAP3K5,MSN,NRP2,CES1,CPN1,RBP4,ADAMTS13,LCN2,F7,COL2A1,ASAH1,GPX3,ITGB1,CST3,LCP1,HIST2H3A,CD44,C4B,ROBO2,HSPA8,LDHA,L…
GO:0032879	regulation of localization	68	2740	0.21	0.0028	9606.ENSP00000053867,9606.ENSP00000161559,9606.ENSP00000172229,9606.ENSP00000181383,9606.ENSP00000200676,9606.ENSP00000222399,9606.ENSP00000223095,9606.ENSP00000223136,9606.ENSP00000223642,9606.ENSP00000225964,9606.ENSP00000226218,9606.ENSP00000229239,9606.ENSP00000233242,9606.ENSP00000245907,9606.ENSP00000254722,9606.ENSP00000259486,9606.ENSP00000260356,9606.ENSP00000261769,9606.ENSP00000263686,…	GRN,CEACAM1,NGFR,CPB2,CETP,LAMB1,SERPINE1,FIS1,C5,COL1A1,VTN,GAPDH,APOB,C3,SERPINF1,ENPP2,THBS1,CDH1,SELP,BST1,CDH2,SOD1,MERTK,PTX3,SCIN,C2,AXL,FGB,FGA,GCC2,F2,PLG,CLU,LAMA3,SEMA6D,CADM1,FBLN1,FGG,CDH5,FN1,CALM1,ACTB,APOA4,MSN,NRP2,CES1,CLIC2,RBP4,MMRN2,F10,F7,PODXL,C1QTNF3,RUFY2,AP1G1,ACTN1,ITGB1,LCP1,RELN,AHSG,CORO1C,C4A,MST1,C4B,PLTP,PTPRG,ROBO1,HSPA8
GO:0046716	muscle cell cellular homeostasis	5	21	1.19	0.0028	9606.ENSP00000231004,9606.ENSP00000270142,9606.ENSP00000298159,9606.ENSP00000308938,9606.ENSP00000378669	LOX,SOD1,CFL2,PLG,ALDOA
GO:0042742	defense response to bacterium	15	277	0.55	0.0029	9606.ENSP00000223095,9606.ENSP00000231751,9606.ENSP00000247153,9606.ENSP00000254801,9606.ENSP00000263686,9606.ENSP00000306099,9606.ENSP00000306361,9606.ENSP00000308541,9606.ENSP00000345968,9606.ENSP00000362108,9606.ENSP00000431254,9606.ENSP00000478289,9606.ENSP00000479675,9606.ENSP00000481152,9606.ENSP00000483599	SERPINE1,LTF,CFP,IGJ,SELP,FGB,FGA,F2,PGLYRP2,LCN2,IGLL5,IGHV4-38-2,IGHV3-15,IGHV3-43D,SPON2
GO:0022604	regulation of cell morphogenesis	21	498	0.44	0.0032	9606.ENSP00000172229,9606.ENSP00000216181,9606.ENSP00000219022,9606.ENSP00000259486,9606.ENSP00000269141,9606.ENSP00000269321,9606.ENSP00000306099,9606.ENSP00000306361,9606.ENSP00000308541,9606.ENSP00000324857,9606.ENSP00000331544,9606.ENSP00000336829,9606.ENSP00000346839,9606.ENSP00000349932,9606.ENSP00000353408,9606.ENSP00000378669,9606.ENSP00000392423,9606.ENSP00000394496,9606.ENSP00000398632,…	NGFR,MYH9,OLFM4,ENPP2,CDH2,ARHGDIA,FGB,FGA,F2,SEMA6D,FBLN1,FGG,FN1,PTPRS,MSN,ALDOA,RELN,CORO1C,CD44,ROBO2,ROBO1
GO:0051240	positive regulation of multicellular organismal process	49	1770	0.26	0.0032	9606.ENSP00000053867,9606.ENSP00000161559,9606.ENSP00000172229,9606.ENSP00000181383,9606.ENSP00000223095,9606.ENSP00000223642,9606.ENSP00000225964,9606.ENSP00000229239,9606.ENSP00000231751,9606.ENSP00000234313,9606.ENSP00000245907,9606.ENSP00000246841,9606.ENSP00000254722,9606.ENSP00000259486,9606.ENSP00000260356,9606.ENSP00000262768,9606.ENSP00000263413,9606.ENSP00000263686,9606.ENSP00000266718,…	GRN,CEACAM1,NGFR,CPB2,SERPINE1,C5,COL1A1,GAPDH,LTF,PLEK,C3,FLRT1,SERPINF1,ENPP2,THBS1,TIMP2,C6,SELP,LUM,ARHGDIA,SOD1,ERAP1,SCIN,AXL,FGB,FGA,F2,PLG,CLU,PKM,SERPINF2,CADM1,CTHRC1,FGG,CDH5,FN1,NRP2,ADAM12,CHIA,LCN2,F7,C1QTNF3,ITGB1,EPHB1,RELN,MST1,ROBO2,ROBO1,SPON2
GO:0040012	regulation of locomotion	32	969	0.33	0.0037	9606.ENSP00000053867,9606.ENSP00000161559,9606.ENSP00000222399,9606.ENSP00000223095,9606.ENSP00000223642,9606.ENSP00000225964,9606.ENSP00000226218,9606.ENSP00000254722,9606.ENSP00000259486,9606.ENSP00000260356,9606.ENSP00000261769,9606.ENSP00000263686,9606.ENSP00000265016,9606.ENSP00000308938,9606.ENSP00000324532,9606.ENSP00000324857,9606.ENSP00000331544,9606.ENSP00000344115,9606.ENSP00000346839,…	GRN,CEACAM1,LAMB1,SERPINE1,C5,COL1A1,VTN,SERPINF1,ENPP2,THBS1,CDH1,SELP,BST1,PLG,LAMA3,SEMA6D,FBLN1,CDH5,FN1,MSN,NRP2,MMRN2,F10,F7,PODXL,ITGB1,RELN,CORO1C,MST1,ROBO2,PTPRG,ROBO1
GO:0042743	hydrogen peroxide metabolic process	6	39	1	0.004	9606.ENSP00000252951,9606.ENSP00000262746,9606.ENSP00000270142,9606.ENSP00000318820,9606.ENSP00000350425,9606.ENSP00000373477	HBZ,PRDX1,SOD1,TPO,APOA4,GPX3
GO:0031347	regulation of defense response	25	674	0.39	0.0044	9606.ENSP00000053867,9606.ENSP00000161559,9606.ENSP00000223095,9606.ENSP00000234071,9606.ENSP00000245907,9606.ENSP00000254722,9606.ENSP00000255040,9606.ENSP00000264690,9606.ENSP00000265016,9606.ENSP00000265983,9606.ENSP00000270142,9606.ENSP00000278407,9606.ENSP00000296754,9606.ENSP00000308541,9606.ENSP00000323929,9606.ENSP00000329797,9606.ENSP00000344115,9606.ENSP00000345968,9606.ENSP00000355330,…	GRN,CEACAM1,SERPINE1,PROC,C3,SERPINF1,APCS,KLKB1,BST1,HPX,SOD1,SERPING1,ERAP1,F2,A2M,CADM1,CDH5,PGLYRP2,TGM2,HMGB3,C1QTNF3,AP1G1,AHSG,ICAM2,LDLR
GO:0009617	response to bacterium	24	634	0.39	0.0046	9606.ENSP00000223095,9606.ENSP00000231751,9606.ENSP00000233242,9606.ENSP00000245907,9606.ENSP00000247153,9606.ENSP00000254801,9606.ENSP00000263686,9606.ENSP00000287814,9606.ENSP00000296412,9606.ENSP00000296522,9606.ENSP00000296754,9606.ENSP00000301178,9606.ENSP00000306099,9606.ENSP00000306361,9606.ENSP00000308541,9606.ENSP00000345968,9606.ENSP00000360997,9606.ENSP00000362108,9606.ENSP00000415941,…	SERPINE1,LTF,APOB,C3,CFP,IGJ,SELP,TIMP4,ADH5,HPGD,ERAP1,AXL,FGB,FGA,F2,PGLYRP2,ADAMTS13,LCN2,C4B,IGLL5,IGHV4-38-2,IGHV3-15,IGHV3-43D,SPON2
GO:0007566	embryo implantation	6	41	0.98	0.005	9606.ENSP00000219070,9606.ENSP00000270142,9606.ENSP00000331544,9606.ENSP00000355778,9606.ENSP00000381448,9606.ENSP00000446280	MMP2,SOD1,FBLN1,H3F3A,CST3,PCSK5
GO:0007417	central nervous system development	32	988	0.33	0.0051	9606.ENSP00000053867,9606.ENSP00000172229,9606.ENSP00000222399,9606.ENSP00000226218,9606.ENSP00000261769,9606.ENSP00000262768,9606.ENSP00000268603,9606.ENSP00000269141,9606.ENSP00000287814,9606.ENSP00000297029,9606.ENSP00000301178,9606.ENSP00000315130,9606.ENSP00000324857,9606.ENSP00000349467,9606.ENSP00000349932,9606.ENSP00000349960,9606.ENSP00000353582,9606.ENSP00000363773,9606.ENSP00000363827,…	GRN,NGFR,LAMB1,VTN,CDH1,TIMP2,CDH11,CDH2,TIMP4,SCIN,AXL,CLU,SEMA6D,CALM1,PTPRS,ACTB,NRP2,C1QA,HSPG2,COL2A1,ITGB1,EPHB1,CST3,RELN,CORO1C,MXRA8,BTD,ROBO2,PTPRG,ROBO1,SEPP1,LDHA
GO:0034332	adherens junction organization	7	62	0.87	0.0056	9606.ENSP00000027335,9606.ENSP00000261769,9606.ENSP00000268603,9606.ENSP00000269141,9606.ENSP00000329797,9606.ENSP00000344115,9606.ENSP00000349960	CDH17,CDH1,CDH11,CDH2,CADM1,CDH5,ACTB
GO:0070527	platelet aggregation	6	42	0.97	0.0056	9606.ENSP00000216181,9606.ENSP00000234313,9606.ENSP00000306099,9606.ENSP00000306361,9606.ENSP00000336829,9606.ENSP00000349960	MYH9,PLEK,FGB,FGA,FGG,ACTB
GO:0070887	cellular response to chemical stimulus	70	2919	0.2	0.0056	9606.ENSP00000161559,9606.ENSP00000172229,9606.ENSP00000181383,9606.ENSP00000219070,9606.ENSP00000223095,9606.ENSP00000223136,9606.ENSP00000223642,9606.ENSP00000225964,9606.ENSP00000229239,9606.ENSP00000231004,9606.ENSP00000233242,9606.ENSP00000246841,9606.ENSP00000252951,9606.ENSP00000254722,9606.ENSP00000256594,9606.ENSP00000257408,9606.ENSP00000260356,9606.ENSP00000261769,9606.ENSP00000262746,…	CEACAM1,NGFR,CPB2,MMP2,SERPINE1,FIS1,C5,COL1A1,GAPDH,LOX,APOB,FLRT1,HBZ,SERPINF1,GSTM3,KLB,THBS1,CDH1,PRDX1,ACTR3,F13A1,SOD1,VCAM1,CLEC3B,ADH5,H2AFZ,HPGD,COL1A2,TNFRSF11B,INPPL1,AXL,FGB,CYCS,WFIKKN2,CES2,TPO,PKM,TUBA1B,FGG,EEF1A1,CDH5,FN1,ACTB,APOA4,VCP,MAP3K5,MSN,NRP2,CES1,CLIC2,ADAMTS13,LCN2,PGK1,COL2A1,ASAH1,SOD3,GPX3,GPX2,ITGB1,EPHB1,CST3,LCP1,HIST2H3A,CD44,ROBO2,HSPA8,LDLR,A3GALT2,NCAM1,SPON2
GO:0006911	phagocytosis, engulfment	6	43	0.96	0.0063	9606.ENSP00000216181,9606.ENSP00000260356,9606.ENSP00000431254,9606.ENSP00000478289,9606.ENSP00000479675,9606.ENSP00000481152	MYH9,THBS1,IGLL5,IGHV4-38-2,IGHV3-15,IGHV3-43D
GO:0050865	regulation of cell activation	22	571	0.4	0.007	9606.ENSP00000053867,9606.ENSP00000161559,9606.ENSP00000234313,9606.ENSP00000260356,9606.ENSP00000263686,9606.ENSP00000265016,9606.ENSP00000270142,9606.ENSP00000294728,9606.ENSP00000295408,9606.ENSP00000301178,9606.ENSP00000308541,9606.ENSP00000336829,9606.ENSP00000345968,9606.ENSP00000359393,9606.ENSP00000377148,9606.ENSP00000381133,9606.ENSP00000431254,9606.ENSP00000454071,9606.ENSP00000478289,…	GRN,CEACAM1,PLEK,THBS1,SELP,BST1,SOD1,VCAM1,MERTK,AXL,F2,FGG,PGLYRP2,HMGB3,AP1G1,FGL1,IGLL5,LDLR,IGHV4-38-2,IGHV3-15,IGHV3-43D,ENSG00000277117
GO:0051128	regulation of cellular component organization	60	2402	0.21	0.007	9606.ENSP00000027335,9606.ENSP00000053867,9606.ENSP00000161559,9606.ENSP00000172229,9606.ENSP00000181383,9606.ENSP00000188790,9606.ENSP00000216181,9606.ENSP00000223095,9606.ENSP00000223136,9606.ENSP00000226218,9606.ENSP00000234313,9606.ENSP00000245907,9606.ENSP00000246841,9606.ENSP00000254722,9606.ENSP00000259486,9606.ENSP00000260356,9606.ENSP00000263238,9606.ENSP00000263686,9606.ENSP00000264005,…	CDH17,GRN,CEACAM1,NGFR,CPB2,FAP,MYH9,SERPINE1,FIS1,VTN,PLEK,C3,FLRT1,SERPINF1,ENPP2,THBS1,ACTR3,SELP,LCAT,BST1,CDH2,ARHGDIA,IGFBP4,SCIN,CFL2,AXL,F2,CLU,SERPINF2,ENO3,SEMA6D,EIF5A,CDH5,H1F0,FBLN5,FN1,PTPRS,APOA4,VCP,MSN,NRP2,H3F3A,LCN2,RPA2,HSPG2,BCOR,PODXL,RUFY2,EPHB1,CST3,LCP1,ARPC4,RELN,CORO1C,CD44,ROBO2,PTPRG,ROBO1,HSPA8,LDLR
GO:0019430	removal of superoxide radicals	4	13	1.3	0.0071	9606.ENSP00000262746,9606.ENSP00000270142,9606.ENSP00000350425,9606.ENSP00000371554	PRDX1,SOD1,APOA4,SOD3
GO:0034370	triglyceride-rich lipoprotein particle remodeling	4	13	1.3	0.0071	9606.ENSP00000200676,9606.ENSP00000233242,9606.ENSP00000264005,9606.ENSP00000350425	CETP,APOB,LCAT,APOA4
GO:0051270	regulation of cellular component movement	32	1009	0.32	0.0072	9606.ENSP00000053867,9606.ENSP00000161559,9606.ENSP00000222399,9606.ENSP00000223095,9606.ENSP00000223642,9606.ENSP00000225964,9606.ENSP00000226218,9606.ENSP00000254722,9606.ENSP00000259486,9606.ENSP00000260356,9606.ENSP00000261769,9606.ENSP00000263686,9606.ENSP00000265016,9606.ENSP00000308938,9606.ENSP00000324532,9606.ENSP00000324857,9606.ENSP00000331544,9606.ENSP00000344115,9606.ENSP00000346839,…	GRN,CEACAM1,LAMB1,SERPINE1,C5,COL1A1,VTN,SERPINF1,ENPP2,THBS1,CDH1,SELP,BST1,PLG,LAMA3,SEMA6D,FBLN1,CDH5,FN1,MSN,NRP2,MMRN2,F10,F7,PODXL,ACTN1,ITGB1,RELN,CORO1C,MST1,PTPRG,ROBO1
GO:0003013	circulatory system process	18	415	0.45	0.0073	9606.ENSP00000161559,9606.ENSP00000270142,9606.ENSP00000278407,9606.ENSP00000296412,9606.ENSP00000296754,9606.ENSP00000297268,9606.ENSP00000306099,9606.ENSP00000306361,9606.ENSP00000307280,9606.ENSP00000321853,9606.ENSP00000336829,9606.ENSP00000344115,9606.ENSP00000347507,9606.ENSP00000353720,9606.ENSP00000356771,9606.ENSP00000384917,9606.ENSP00000402373,9606.ENSP00000446280	CEACAM1,SOD1,SERPING1,ADH5,ERAP1,COL1A2,FGB,FGA,MYL1,SERPINF2,FGG,CDH5,MYH7,CES1,F5,SVEP1,ACTA2,PCSK5
GO:0044331	cell-cell adhesion mediated by cadherin	5	27	1.08	0.0073	9606.ENSP00000027335,9606.ENSP00000261769,9606.ENSP00000268603,9606.ENSP00000269141,9606.ENSP00000344115	CDH17,CDH1,CDH11,CDH2,CDH5
GO:0010710	regulation of collagen catabolic process	3	4	1.69	0.0076	9606.ENSP00000188790,9606.ENSP00000379350,9606.ENSP00000381448	FAP,ITGB1,CST3
GO:0051919	positive regulation of fibrinolysis	3	4	1.69	0.0076	9606.ENSP00000264690,9606.ENSP00000308938,9606.ENSP00000384957	KLKB1,PLG,F11
GO:0006006	glucose metabolic process	9	116	0.71	0.0078	9606.ENSP00000222286,9606.ENSP00000229239,9606.ENSP00000229270,9606.ENSP00000298229,9606.ENSP00000320171,9606.ENSP00000324105,9606.ENSP00000360522,9606.ENSP00000362413,9606.ENSP00000378669	GAPDHS,GAPDH,TPI1,INPPL1,PKM,ENO3,RBP4,PGK1,ALDOA
GO:0060249	anatomical structure homeostasis	17	380	0.47	0.0079	9606.ENSP00000231004,9606.ENSP00000231751,9606.ENSP00000254801,9606.ENSP00000258341,9606.ENSP00000262746,9606.ENSP00000270142,9606.ENSP00000298159,9606.ENSP00000308938,9606.ENSP00000344115,9606.ENSP00000349960,9606.ENSP00000356370,9606.ENSP00000360522,9606.ENSP00000363017,9606.ENSP00000369889,9606.ENSP00000378669,9606.ENSP00000379350,9606.ENSP00000484789	LOX,LTF,IGJ,LAMC1,PRDX1,SOD1,CFL2,PLG,CDH5,ACTB,CRB1,RBP4,RPA2,COL2A1,ALDOA,ITGB1,HIST1H4E
GO:0006026	aminoglycan catabolic process	7	67	0.83	0.0082	9606.ENSP00000262551,9606.ENSP00000266718,9606.ENSP00000306920,9606.ENSP00000345968,9606.ENSP00000358755,9606.ENSP00000363827,9606.ENSP00000398632	OGN,LUM,GLB1,PGLYRP2,CHIA,HSPG2,CD44
GO:0015850	organic hydroxy compound transport	10	145	0.65	0.0082	9606.ENSP00000161559,9606.ENSP00000200676,9606.ENSP00000233242,9606.ENSP00000264005,9606.ENSP00000315130,9606.ENSP00000350425,9606.ENSP00000353720,9606.ENSP00000360522,9606.ENSP00000417138,9606.ENSP00000454071	CEACAM1,CETP,APOB,LCAT,CLU,APOA4,CES1,RBP4,PLTP,LDLR
GO:0042744	hydrogen peroxide catabolic process	5	28	1.07	0.0082	9606.ENSP00000252951,9606.ENSP00000262746,9606.ENSP00000318820,9606.ENSP00000350425,9606.ENSP00000373477	HBZ,PRDX1,TPO,APOA4,GPX3
GO:0043542	endothelial cell migration	7	67	0.83	0.0082	9606.ENSP00000188790,9606.ENSP00000216181,9606.ENSP00000296370,9606.ENSP00000344115,9606.ENSP00000361097,9606.ENSP00000379350,9606.ENSP00000420321	FAP,MYH9,S100P,CDH5,MMRN2,ITGB1,ROBO1
GO:0070613	regulation of protein processing	7	67	0.83	0.0082	9606.ENSP00000181383,9606.ENSP00000216181,9606.ENSP00000223095,9606.ENSP00000260356,9606.ENSP00000264690,9606.ENSP00000296130,9606.ENSP00000321853	CPB2,MYH9,SERPINE1,THBS1,KLKB1,CLEC3B,SERPINF2
GO:0010769	regulation of cell morphogenesis involved in differentiation	15	309	0.5	0.0083	9606.ENSP00000172229,9606.ENSP00000219022,9606.ENSP00000269141,9606.ENSP00000269321,9606.ENSP00000306099,9606.ENSP00000306361,9606.ENSP00000324857,9606.ENSP00000331544,9606.ENSP00000336829,9606.ENSP00000346839,9606.ENSP00000349932,9606.ENSP00000392423,9606.ENSP00000394496,9606.ENSP00000417335,9606.ENSP00000420321	NGFR,OLFM4,CDH2,ARHGDIA,FGB,FGA,SEMA6D,FBLN1,FGG,FN1,PTPRS,RELN,CORO1C,ROBO2,ROBO1
GO:0048869	cellular developmental process	84	3757	0.17	0.0092	9606.ENSP00000027335,9606.ENSP00000053867,9606.ENSP00000172229,9606.ENSP00000216181,9606.ENSP00000219070,9606.ENSP00000222399,9606.ENSP00000223095,9606.ENSP00000223136,9606.ENSP00000225964,9606.ENSP00000226218,9606.ENSP00000231004,9606.ENSP00000234313,9606.ENSP00000245907,9606.ENSP00000246841,9606.ENSP00000252951,9606.ENSP00000254722,9606.ENSP00000256594,9606.ENSP00000257198,9606.ENSP00000258341,…	CDH17,GRN,NGFR,MYH9,MMP2,LAMB1,SERPINE1,FIS1,COL1A1,VTN,LOX,PLEK,C3,FLRT1,HBZ,SERPINF1,GSTM3,DSC1,LAMC1,CDH1,TIMP2,ITGB7,CDH11,CDH2,ARHGDIA,SOD1,HIST1H2BA,VCAM1,MERTK,COL6A3,PTX3,ERAP1,CFL2,AXL,F2,PLG,WFIKKN2,CLU,TUBB3,A2M,LAMA3,SEMA6D,CADM1,CTHRC1,UNC5B,FGG,NEO1,FN1,PTPRS,ACTB,MSN,NRP2,CES1,H3F3A,CR2,CRB1,ADAM12,PGK1,C1QA,HSPG2,COL15A1,IARS,PODXL,COL2A1,ASAH1,C1QTNF3,AP1G1,ACTN1,ITGB1,MYH11,EPHB…
GO:0051702	interaction with symbiont	8	93	0.75	0.0093	9606.ENSP00000229239,9606.ENSP00000231751,9606.ENSP00000255040,9606.ENSP00000295927,9606.ENSP00000308541,9606.ENSP00000308938,9606.ENSP00000346839,9606.ENSP00000432083	GAPDH,LTF,APCS,PTX3,F2,PLG,FN1,HSPA8
GO:2000352	negative regulation of endothelial cell apoptotic process	5	29	1.05	0.0094	9606.ENSP00000223095,9606.ENSP00000306099,9606.ENSP00000306361,9606.ENSP00000336829,9606.ENSP00000344115	SERPINE1,FGB,FGA,FGG,CDH5
GO:2000181	negative regulation of blood vessel morphogenesis	9	120	0.69	0.0095	9606.ENSP00000172229,9606.ENSP00000223095,9606.ENSP00000254722,9606.ENSP00000260356,9606.ENSP00000345008,9606.ENSP00000361097,9606.ENSP00000362413,9606.ENSP00000363827,9606.ENSP00000368727	NGFR,SERPINE1,SERPINF1,THBS1,FBLN5,MMRN2,PGK1,HSPG2,XDH
GO:0050727	regulation of inflammatory response	16	351	0.47	0.0097	9606.ENSP00000053867,9606.ENSP00000223095,9606.ENSP00000234071,9606.ENSP00000245907,9606.ENSP00000254722,9606.ENSP00000255040,9606.ENSP00000264690,9606.ENSP00000265016,9606.ENSP00000270142,9606.ENSP00000308541,9606.ENSP00000344115,9606.ENSP00000345968,9606.ENSP00000355330,9606.ENSP00000371497,9606.ENSP00000393887,9606.ENSP00000454071	GRN,SERPINE1,PROC,C3,SERPINF1,APCS,KLKB1,BST1,SOD1,F2,CDH5,PGLYRP2,TGM2,C1QTNF3,AHSG,LDLR
GO:0007229	integrin-mediated signaling pathway	8	94	0.75	0.0098	9606.ENSP00000027335,9606.ENSP00000161559,9606.ENSP00000216181,9606.ENSP00000234313,9606.ENSP00000267082,9606.ENSP00000324532,9606.ENSP00000360997,9606.ENSP00000379350	CDH17,CEACAM1,MYH9,PLEK,ITGB7,LAMA3,ADAMTS13,ITGB1
GO:0031348	negative regulation of defense response	12	212	0.57	0.0099	9606.ENSP00000053867,9606.ENSP00000161559,9606.ENSP00000234071,9606.ENSP00000254722,9606.ENSP00000255040,9606.ENSP00000270142,9606.ENSP00000278407,9606.ENSP00000308541,9606.ENSP00000323929,9606.ENSP00000344115,9606.ENSP00000371497,9606.ENSP00000454071	GRN,CEACAM1,PROC,SERPINF1,APCS,SOD1,SERPING1,F2,A2M,CDH5,C1QTNF3,LDLR
GO:0090130	tissue migration	8	95	0.74	0.0103	9606.ENSP00000188790,9606.ENSP00000216181,9606.ENSP00000296370,9606.ENSP00000344115,9606.ENSP00000361097,9606.ENSP00000379350,9606.ENSP00000402373,9606.ENSP00000420321	FAP,MYH9,S100P,CDH5,MMRN2,ITGB1,ACTA2,ROBO1
GO:0034369	plasma lipoprotein particle remodeling	5	30	1.04	0.0104	9606.ENSP00000200676,9606.ENSP00000233242,9606.ENSP00000264005,9606.ENSP00000350425,9606.ENSP00000417138	CETP,APOB,LCAT,APOA4,PLTP
GO:0034446	substrate adhesion-dependent cell spreading	6	49	0.9	0.0107	9606.ENSP00000222399,9606.ENSP00000258341,9606.ENSP00000267082,9606.ENSP00000295408,9606.ENSP00000301178,9606.ENSP00000346839	LAMB1,LAMC1,ITGB7,MERTK,AXL,FN1
GO:0008015	blood circulation	17	394	0.45	0.0109	9606.ENSP00000161559,9606.ENSP00000270142,9606.ENSP00000278407,9606.ENSP00000296412,9606.ENSP00000296754,9606.ENSP00000297268,9606.ENSP00000306099,9606.ENSP00000306361,9606.ENSP00000307280,9606.ENSP00000321853,9606.ENSP00000336829,9606.ENSP00000344115,9606.ENSP00000347507,9606.ENSP00000353720,9606.ENSP00000356771,9606.ENSP00000402373,9606.ENSP00000446280	CEACAM1,SOD1,SERPING1,ADH5,ERAP1,COL1A2,FGB,FGA,MYL1,SERPINF2,FGG,CDH5,MYH7,CES1,F5,ACTA2,PCSK5
GO:0022411	cellular component disassembly	17	395	0.45	0.0112	9606.ENSP00000219070,9606.ENSP00000223136,9606.ENSP00000258341,9606.ENSP00000262768,9606.ENSP00000264690,9606.ENSP00000274764,9606.ENSP00000298159,9606.ENSP00000308720,9606.ENSP00000308938,9606.ENSP00000323929,9606.ENSP00000344504,9606.ENSP00000351777,9606.ENSP00000363770,9606.ENSP00000363773,9606.ENSP00000381581,9606.ENSP00000398632,9606.ENSP00000432083	MMP2,FIS1,LAMC1,TIMP2,KLKB1,HIST1H2BA,CFL2,PRSS1,PLG,A2M,H1F0,VCP,C1QC,C1QA,LCP1,CD44,HSPA8
GO:0042325	regulation of phosphorylation	44	1626	0.25	0.0115	9606.ENSP00000161559,9606.ENSP00000215912,9606.ENSP00000222286,9606.ENSP00000223642,9606.ENSP00000226218,9606.ENSP00000231004,9606.ENSP00000231751,9606.ENSP00000245907,9606.ENSP00000257408,9606.ENSP00000259486,9606.ENSP00000260356,9606.ENSP00000262746,9606.ENSP00000262768,9606.ENSP00000265016,9606.ENSP00000265132,9606.ENSP00000265983,9606.ENSP00000269141,9606.ENSP00000269593,9606.ENSP00000270142,…	CEACAM1,PIK3IP1,GAPDHS,C5,VTN,LOX,LTF,C3,KLB,ENPP2,THBS1,PRDX1,TIMP2,BST1,AMBP,HPX,CDH2,IGFBP4,SOD1,MERTK,AXL,FGB,FGA,F2,CLU,SERPINF2,FBLN1,FGG,EEF1A1,CDH5,FN1,CALM1,ACTB,VCP,MAP3K5,PGK1,XDH,EPHB1,RELN,AHSG,CORO1C,CD44,MST1,ROBO1
GO:2000351	regulation of endothelial cell apoptotic process	6	50	0.9	0.0116	9606.ENSP00000223095,9606.ENSP00000260356,9606.ENSP00000306099,9606.ENSP00000306361,9606.ENSP00000336829,9606.ENSP00000344115	SERPINE1,THBS1,FGB,FGA,FGG,CDH5
GO:0043534	blood vessel endothelial cell migration	5	31	1.02	0.0117	9606.ENSP00000216181,9606.ENSP00000344115,9606.ENSP00000361097,9606.ENSP00000379350,9606.ENSP00000420321	MYH9,CDH5,MMRN2,ITGB1,ROBO1
GO:0016051	carbohydrate biosynthetic process	9	125	0.67	0.012	9606.ENSP00000222286,9606.ENSP00000229239,9606.ENSP00000229270,9606.ENSP00000324105,9606.ENSP00000338703,9606.ENSP00000360522,9606.ENSP00000362413,9606.ENSP00000378669,9606.ENSP00000391481	GAPDHS,GAPDH,TPI1,ENO3,UGP2,RBP4,PGK1,ALDOA,TKT
GO:0034116	positive regulation of heterotypic cell-cell adhesion	4	16	1.21	0.0121	9606.ENSP00000306099,9606.ENSP00000306361,9606.ENSP00000336829,9606.ENSP00000398632	FGB,FGA,FGG,CD44
GO:0044281	small molecule metabolic process	45	1684	0.24	0.0124	9606.ENSP00000200676,9606.ENSP00000215838,9606.ENSP00000221476,9606.ENSP00000222286,9606.ENSP00000229239,9606.ENSP00000229270,9606.ENSP00000231572,9606.ENSP00000233242,9606.ENSP00000237014,9606.ENSP00000245907,9606.ENSP00000257264,9606.ENSP00000260118,9606.ENSP00000262551,9606.ENSP00000264005,9606.ENSP00000266718,9606.ENSP00000296412,9606.ENSP00000296522,9606.ENSP00000298229,9606.ENSP00000306920,…	CETP,TCN2,CKM,GAPDHS,GAPDH,TPI1,RARS,APOB,TTR,C3,TCN1,GGH,OGN,LCAT,LUM,ADH5,HPGD,INPPL1,GLB1,PRSS1,CES2,CA13,PKM,ENO3,UGP2,CALM1,APOA4,ITIH2,VCP,CES1,RBP4,MINPP1,PGK1,IARS,XDH,ASAH1,ALDOA,AMPD3,TKT,CD44,BTD,ITIH3,PLTP,LDHA,LDLR
GO:0009892	negative regulation of metabolic process	72	3124	0.18	0.0125	9606.ENSP00000053867,9606.ENSP00000161559,9606.ENSP00000172229,9606.ENSP00000181383,9606.ENSP00000215727,9606.ENSP00000215912,9606.ENSP00000223095,9606.ENSP00000223642,9606.ENSP00000226218,9606.ENSP00000229239,9606.ENSP00000231751,9606.ENSP00000234313,9606.ENSP00000245907,9606.ENSP00000252951,9606.ENSP00000254722,9606.ENSP00000255040,9606.ENSP00000260356,9606.ENSP00000261336,9606.ENSP00000261994,…	GRN,CEACAM1,NGFR,CPB2,SERPIND1,PIK3IP1,SERPINE1,C5,VTN,GAPDH,LTF,PLEK,C3,HBZ,SERPINF1,APCS,THBS1,PZP,SERPINA10,TIMP2,AMBP,SOD1,SERPING1,TIMP4,CSTB,MERTK,COL6A3,PTX3,H2AFZ,INPPL1,AXL,FGA,F2,WFIKKN2,CLU,SERPINF2,A2M,FBLN1,HIST2H2AB,H1F0,FBLN5,PGLYRP2,FN1,CALM1,PTPRS,ITIH2,H3F3A,QSOX1,SERPINC1,HSPG2,BCOR,XDH,ASAH1,C1QTNF3,PPP2R4,PROS1,ZNFX1,CST3,HIST2H3A,AHSG,CORO1C,C4A,CD44,MST1,ITIH3,C4B,SERPINA1,…
GO:0051094	positive regulation of developmental process	39	1389	0.26	0.0131	9606.ENSP00000053867,9606.ENSP00000161559,9606.ENSP00000172229,9606.ENSP00000219022,9606.ENSP00000223095,9606.ENSP00000223136,9606.ENSP00000225964,9606.ENSP00000231751,9606.ENSP00000233242,9606.ENSP00000234071,9606.ENSP00000245907,9606.ENSP00000246841,9606.ENSP00000254722,9606.ENSP00000259486,9606.ENSP00000260356,9606.ENSP00000262768,9606.ENSP00000263413,9606.ENSP00000269141,9606.ENSP00000269321,…	GRN,CEACAM1,NGFR,OLFM4,SERPINE1,FIS1,COL1A1,LTF,APOB,PROC,C3,FLRT1,SERPINF1,ENPP2,THBS1,TIMP2,C6,CDH2,ARHGDIA,ERAP1,SCIN,AXL,FGB,FGA,PKM,SERPINF2,CTHRC1,FGG,CDH5,FN1,MAP3K5,ADAM12,ITGB1,EPHB1,RELN,CORO1C,MST1,ROBO2,ROBO1
GO:0019318	hexose metabolic process	10	157	0.62	0.0134	9606.ENSP00000222286,9606.ENSP00000229239,9606.ENSP00000229270,9606.ENSP00000298229,9606.ENSP00000306920,9606.ENSP00000320171,9606.ENSP00000324105,9606.ENSP00000360522,9606.ENSP00000362413,9606.ENSP00000378669	GAPDHS,GAPDH,TPI1,INPPL1,GLB1,PKM,ENO3,RBP4,PGK1,ALDOA
GO:0034097	response to cytokine	33	1101	0.29	0.0134	9606.ENSP00000161559,9606.ENSP00000219070,9606.ENSP00000225964,9606.ENSP00000229239,9606.ENSP00000231004,9606.ENSP00000233242,9606.ENSP00000260356,9606.ENSP00000262768,9606.ENSP00000263238,9606.ENSP00000264870,9606.ENSP00000270142,9606.ENSP00000287814,9606.ENSP00000294728,9606.ENSP00000297268,9606.ENSP00000297350,9606.ENSP00000298229,9606.ENSP00000301178,9606.ENSP00000306099,9606.ENSP00000336799,…	CEACAM1,MMP2,COL1A1,GAPDH,LOX,APOB,THBS1,TIMP2,ACTR3,F13A1,SOD1,TIMP4,VCAM1,COL1A2,TNFRSF11B,INPPL1,AXL,FGB,TUBA1B,FGG,FN1,MAP3K5,MSN,NRP2,ADAMTS13,LCN2,ASAH1,ITGB1,LCP1,HIST2H3A,CD44,HSPA8,NCAM1
GO:1904018	positive regulation of vasculature development	11	189	0.58	0.0138	9606.ENSP00000053867,9606.ENSP00000161559,9606.ENSP00000223095,9606.ENSP00000245907,9606.ENSP00000260356,9606.ENSP00000263413,9606.ENSP00000296754,9606.ENSP00000320171,9606.ENSP00000344115,9606.ENSP00000357668,9606.ENSP00000379350	GRN,CEACAM1,SERPINE1,C3,THBS1,C6,ERAP1,PKM,CDH5,ADAM12,ITGB1
GO:0030154	cell differentiation	82	3702	0.16	0.0141	9606.ENSP00000027335,9606.ENSP00000053867,9606.ENSP00000172229,9606.ENSP00000216181,9606.ENSP00000219070,9606.ENSP00000222399,9606.ENSP00000225964,9606.ENSP00000226218,9606.ENSP00000231004,9606.ENSP00000234313,9606.ENSP00000245907,9606.ENSP00000246841,9606.ENSP00000252951,9606.ENSP00000254722,9606.ENSP00000256594,9606.ENSP00000257198,9606.ENSP00000258341,9606.ENSP00000261769,9606.ENSP00000262768,…	CDH17,GRN,NGFR,MYH9,MMP2,LAMB1,COL1A1,VTN,LOX,PLEK,C3,FLRT1,HBZ,SERPINF1,GSTM3,DSC1,LAMC1,CDH1,TIMP2,ITGB7,CDH11,CDH2,ARHGDIA,SOD1,HIST1H2BA,VCAM1,MERTK,COL6A3,PTX3,ERAP1,CFL2,AXL,F2,PLG,WFIKKN2,CLU,TUBB3,A2M,LAMA3,SEMA6D,CADM1,CTHRC1,UNC5B,FGG,NEO1,FN1,PTPRS,ACTB,MSN,NRP2,CES1,H3F3A,CR2,CRB1,ADAM12,PGK1,C1QA,HSPG2,COL15A1,IARS,PODXL,COL2A1,ASAH1,C1QTNF3,AP1G1,ACTN1,ITGB1,MYH11,EPHB1,CST3,NCAM2,R…
GO:0010770	positive regulation of cell morphogenesis involved in differentiation	10	159	0.61	0.0145	9606.ENSP00000172229,9606.ENSP00000219022,9606.ENSP00000269321,9606.ENSP00000306099,9606.ENSP00000306361,9606.ENSP00000336829,9606.ENSP00000346839,9606.ENSP00000392423,9606.ENSP00000417335,9606.ENSP00000420321	NGFR,OLFM4,ARHGDIA,FGB,FGA,FGG,FN1,RELN,ROBO2,ROBO1
GO:0071345	cellular response to cytokine stimulus	31	1013	0.3	0.0145	9606.ENSP00000161559,9606.ENSP00000219070,9606.ENSP00000225964,9606.ENSP00000229239,9606.ENSP00000231004,9606.ENSP00000233242,9606.ENSP00000260356,9606.ENSP00000263238,9606.ENSP00000264870,9606.ENSP00000270142,9606.ENSP00000294728,9606.ENSP00000297268,9606.ENSP00000297350,9606.ENSP00000298229,9606.ENSP00000301178,9606.ENSP00000306099,9606.ENSP00000336799,9606.ENSP00000336829,9606.ENSP00000346839,…	CEACAM1,MMP2,COL1A1,GAPDH,LOX,APOB,THBS1,ACTR3,F13A1,SOD1,VCAM1,COL1A2,TNFRSF11B,INPPL1,AXL,FGB,TUBA1B,FGG,FN1,MAP3K5,MSN,NRP2,ADAMTS13,LCN2,ASAH1,ITGB1,LCP1,HIST2H3A,CD44,HSPA8,NCAM1
GO:1900024	regulation of substrate adhesion-dependent cell spreading	6	53	0.87	0.0148	9606.ENSP00000219022,9606.ENSP00000306099,9606.ENSP00000306361,9606.ENSP00000331544,9606.ENSP00000336829,9606.ENSP00000394496	OLFM4,FGB,FGA,FBLN1,FGG,CORO1C
GO:0019730	antimicrobial humoral response	10	160	0.61	0.0151	9606.ENSP00000229239,9606.ENSP00000231751,9606.ENSP00000254801,9606.ENSP00000306099,9606.ENSP00000306361,9606.ENSP00000308541,9606.ENSP00000315130,9606.ENSP00000345968,9606.ENSP00000362108,9606.ENSP00000483599	GAPDH,LTF,IGJ,FGB,FGA,F2,CLU,PGLYRP2,LCN2,SPON2
GO:0043152	induction of bacterial agglutination	3	6	1.51	0.0153	9606.ENSP00000306099,9606.ENSP00000306361,9606.ENSP00000483599	FGB,FGA,SPON2
GO:1905907	negative regulation of amyloid fibril formation	3	6	1.51	0.0153	9606.ENSP00000315130,9606.ENSP00000363827,9606.ENSP00000454071	CLU,HSPG2,LDLR
GO:0002683	negative regulation of immune system process	18	450	0.42	0.0161	9606.ENSP00000053867,9606.ENSP00000161559,9606.ENSP00000223642,9606.ENSP00000231751,9606.ENSP00000255040,9606.ENSP00000260356,9606.ENSP00000265132,9606.ENSP00000278407,9606.ENSP00000295408,9606.ENSP00000296280,9606.ENSP00000301178,9606.ENSP00000323929,9606.ENSP00000345968,9606.ENSP00000359393,9606.ENSP00000363770,9606.ENSP00000381133,9606.ENSP00000454071,9606.ENSP00000484789	GRN,CEACAM1,C5,LTF,APCS,THBS1,AMBP,SERPING1,MERTK,MASP1,AXL,A2M,PGLYRP2,HMGB3,C1QC,FGL1,LDLR,HIST1H4E
GO:0010543	regulation of platelet activation	5	34	0.98	0.0161	9606.ENSP00000161559,9606.ENSP00000234313,9606.ENSP00000263686,9606.ENSP00000308541,9606.ENSP00000336829	CEACAM1,PLEK,SELP,F2,FGG
GO:0034375	high-density lipoprotein particle remodeling	4	18	1.16	0.0168	9606.ENSP00000200676,9606.ENSP00000264005,9606.ENSP00000350425,9606.ENSP00000417138	CETP,LCAT,APOA4,PLTP
GO:0019220	regulation of phosphate metabolic process	47	1816	0.23	0.0169	9606.ENSP00000161559,9606.ENSP00000215912,9606.ENSP00000222286,9606.ENSP00000223642,9606.ENSP00000226218,9606.ENSP00000231004,9606.ENSP00000231751,9606.ENSP00000234313,9606.ENSP00000245907,9606.ENSP00000257408,9606.ENSP00000259486,9606.ENSP00000260356,9606.ENSP00000262746,9606.ENSP00000262768,9606.ENSP00000265016,9606.ENSP00000265132,9606.ENSP00000265983,9606.ENSP00000269141,9606.ENSP00000269593,…	CEACAM1,PIK3IP1,GAPDHS,C5,VTN,LOX,LTF,PLEK,C3,KLB,ENPP2,THBS1,PRDX1,TIMP2,BST1,AMBP,HPX,CDH2,IGFBP4,SOD1,MERTK,AXL,FGB,FGA,F2,CLU,SERPINF2,FBLN1,FGG,EEF1A1,CDH5,FN1,CALM1,ACTB,VCP,MAP3K5,PGK1,XDH,PPP2R4,EPHB1,RELN,AHSG,CORO1C,CD44,MST1,ROBO1,LDLR
GO:0034614	cellular response to reactive oxygen species	9	133	0.65	0.0171	9606.ENSP00000219070,9606.ENSP00000262746,9606.ENSP00000270142,9606.ENSP00000301178,9606.ENSP00000350425,9606.ENSP00000351908,9606.ENSP00000362108,9606.ENSP00000371554,9606.ENSP00000381448	MMP2,PRDX1,SOD1,AXL,APOA4,MAP3K5,LCN2,SOD3,CST3
GO:0001503	ossification	13	265	0.51	0.0179	9606.ENSP00000219070,9606.ENSP00000225964,9606.ENSP00000231004,9606.ENSP00000231751,9606.ENSP00000268603,9606.ENSP00000296130,9606.ENSP00000297268,9606.ENSP00000298229,9606.ENSP00000330523,9606.ENSP00000355778,9606.ENSP00000361064,9606.ENSP00000364794,9606.ENSP00000369889	MMP2,COL1A1,LOX,LTF,CDH11,CLEC3B,COL1A2,INPPL1,CTHRC1,H3F3A,MINPP1,IARS,COL2A1
GO:0045595	regulation of cell differentiation	48	1874	0.22	0.018	9606.ENSP00000053867,9606.ENSP00000161559,9606.ENSP00000172229,9606.ENSP00000200676,9606.ENSP00000219022,9606.ENSP00000223095,9606.ENSP00000225964,9606.ENSP00000231004,9606.ENSP00000231751,9606.ENSP00000233242,9606.ENSP00000234071,9606.ENSP00000254722,9606.ENSP00000255040,9606.ENSP00000260356,9606.ENSP00000262768,9606.ENSP00000269141,9606.ENSP00000269321,9606.ENSP00000270142,9606.ENSP00000297029,…	GRN,CEACAM1,NGFR,CETP,OLFM4,SERPINE1,COL1A1,LOX,LTF,APOB,PROC,SERPINF1,APCS,THBS1,TIMP2,CDH2,ARHGDIA,SOD1,SCIN,AXL,FGB,FGA,F2,SERPINF2,SEMA6D,CTHRC1,FBLN1,FGG,CDH5,PGLYRP2,FN1,PTPRS,MAP3K5,H3F3A,HMGB3,C1QC,XDH,EFEMP1,ITGB1,EPHB1,HIST2H3A,RELN,CORO1C,ROBO2,PTPRG,ROBO1,LDLR,HIST1H4E
GO:1901700	response to oxygen-containing compound	42	1567	0.24	0.018	9606.ENSP00000161559,9606.ENSP00000172229,9606.ENSP00000181383,9606.ENSP00000219070,9606.ENSP00000223095,9606.ENSP00000223136,9606.ENSP00000225964,9606.ENSP00000233242,9606.ENSP00000236147,9606.ENSP00000254722,9606.ENSP00000260118,9606.ENSP00000260356,9606.ENSP00000261769,9606.ENSP00000262746,9606.ENSP00000263686,9606.ENSP00000270142,9606.ENSP00000287814,9606.ENSP00000294728,9606.ENSP00000296412,…	CEACAM1,NGFR,CPB2,MMP2,SERPINE1,FIS1,COL1A1,APOB,SELL,SERPINF1,GGH,THBS1,CDH1,PRDX1,SELP,SOD1,TIMP4,VCAM1,ADH5,H2AFZ,HPGD,COL1A2,INPPL1,AXL,GLB1,PKM,ACTB,APOA4,VCP,MAP3K5,MSN,CES1,RBP4,ADAMTS13,LCN2,F7,SOD3,GPX3,CST3,LDHA,LDLR,SPON2
GO:0000302	response to reactive oxygen species	11	198	0.56	0.0189	9606.ENSP00000219070,9606.ENSP00000225964,9606.ENSP00000262746,9606.ENSP00000270142,9606.ENSP00000301178,9606.ENSP00000350425,9606.ENSP00000351908,9606.ENSP00000362108,9606.ENSP00000371554,9606.ENSP00000381448,9606.ENSP00000445175	MMP2,COL1A1,PRDX1,SOD1,AXL,APOA4,MAP3K5,LCN2,SOD3,CST3,LDHA
GO:0005996	monosaccharide metabolic process	11	198	0.56	0.0189	9606.ENSP00000222286,9606.ENSP00000229239,9606.ENSP00000229270,9606.ENSP00000298229,9606.ENSP00000306920,9606.ENSP00000320171,9606.ENSP00000324105,9606.ENSP00000360522,9606.ENSP00000362413,9606.ENSP00000378669,9606.ENSP00000391481	GAPDHS,GAPDH,TPI1,INPPL1,GLB1,PKM,ENO3,RBP4,PGK1,ALDOA,TKT
GO:0045766	positive regulation of angiogenesis	10	169	0.59	0.0216	9606.ENSP00000053867,9606.ENSP00000223095,9606.ENSP00000245907,9606.ENSP00000260356,9606.ENSP00000263413,9606.ENSP00000296754,9606.ENSP00000320171,9606.ENSP00000344115,9606.ENSP00000357668,9606.ENSP00000379350	GRN,SERPINE1,C3,THBS1,C6,ERAP1,PKM,CDH5,ADAM12,ITGB1
GO:0050728	negative regulation of inflammatory response	9	139	0.63	0.0226	9606.ENSP00000053867,9606.ENSP00000234071,9606.ENSP00000254722,9606.ENSP00000255040,9606.ENSP00000270142,9606.ENSP00000308541,9606.ENSP00000344115,9606.ENSP00000371497,9606.ENSP00000454071	GRN,PROC,SERPINF1,APCS,SOD1,F2,CDH5,C1QTNF3,LDLR
GO:0006910	phagocytosis, recognition	4	20	1.12	0.0228	9606.ENSP00000431254,9606.ENSP00000478289,9606.ENSP00000479675,9606.ENSP00000481152	IGLL5,IGHV4-38-2,IGHV3-15,IGHV3-43D
GO:0051172	negative regulation of nitrogen compound metabolic process	58	2429	0.19	0.023	9606.ENSP00000161559,9606.ENSP00000172229,9606.ENSP00000181383,9606.ENSP00000215727,9606.ENSP00000223095,9606.ENSP00000223642,9606.ENSP00000226218,9606.ENSP00000229239,9606.ENSP00000231751,9606.ENSP00000245907,9606.ENSP00000252951,9606.ENSP00000254722,9606.ENSP00000255040,9606.ENSP00000260356,9606.ENSP00000261336,9606.ENSP00000261994,9606.ENSP00000262768,9606.ENSP00000265132,9606.ENSP00000278407,…	CEACAM1,NGFR,CPB2,SERPIND1,SERPINE1,C5,VTN,GAPDH,LTF,C3,HBZ,SERPINF1,APCS,THBS1,PZP,SERPINA10,TIMP2,AMBP,SERPING1,TIMP4,CSTB,COL6A3,PTX3,H2AFZ,FGA,F2,WFIKKN2,CLU,SERPINF2,A2M,FBLN1,HIST2H2AB,H1F0,FBLN5,CALM1,ITIH2,H3F3A,SERPINC1,HSPG2,BCOR,XDH,ASAH1,PPP2R4,PROS1,ZNFX1,CST3,HIST2H3A,AHSG,CORO1C,C4A,CD44,ITIH3,C4B,SERPINA1,HSPA8,LDLR,CIRBP,HIST1H4E
GO:0060627	regulation of vesicle-mediated transport	20	550	0.38	0.0231	9606.ENSP00000161559,9606.ENSP00000223095,9606.ENSP00000226218,9606.ENSP00000245907,9606.ENSP00000269141,9606.ENSP00000270142,9606.ENSP00000295408,9606.ENSP00000295927,9606.ENSP00000299367,9606.ENSP00000301178,9606.ENSP00000306099,9606.ENSP00000306361,9606.ENSP00000315130,9606.ENSP00000336829,9606.ENSP00000353408,9606.ENSP00000373420,9606.ENSP00000377148,9606.ENSP00000393887,9606.ENSP00000396688,…	CEACAM1,SERPINE1,VTN,C3,CDH2,SOD1,MERTK,PTX3,C2,AXL,FGB,FGA,CLU,FGG,MSN,RUFY2,AP1G1,AHSG,C4A,C4B
GO:0044238	primary metabolic process	141	7332	0.1	0.0232	9606.ENSP00000161559,9606.ENSP00000172229,9606.ENSP00000181383,9606.ENSP00000188790,9606.ENSP00000200676,9606.ENSP00000215727,9606.ENSP00000215912,9606.ENSP00000216181,9606.ENSP00000218099,9606.ENSP00000219070,9606.ENSP00000222286,9606.ENSP00000222399,9606.ENSP00000229239,9606.ENSP00000229270,9606.ENSP00000230588,9606.ENSP00000231004,9606.ENSP00000231572,9606.ENSP00000231751,9606.ENSP00000233242,…	CEACAM1,NGFR,CPB2,FAP,CETP,SERPIND1,PIK3IP1,MYH9,F9,MMP2,GAPDHS,LAMB1,GAPDH,TPI1,MEP1A,LOX,RARS,LTF,APOB,PROC,PLEK,TTR,C3,PMPCB,APCS,KLB,LAMC1,ENPP2,GGH,THBS1,VWF,SERPINA10,LCAT,CP,KLKB1,F13A1,AMBP,HPX,CDH2,IGFBP4,HIST1H2BA,HABP2,SERPING1,MERTK,MASP1,ADH5,HPGD,ERAP1,INPPL1,C2,AXL,FGB,FGA,GLB1,CYCS,F2,PRSS1,PLG,CTSF,ATG4D,CLU,CES2,PKM,A2M,ENO3,CNDP2,FBLN1,EIF5A,FGG,UGP2,EEF1A1,H1F0,QPCT,FN1,THSD4,…
GO:0010605	negative regulation of macromolecule metabolic process	66	2875	0.18	0.0246	9606.ENSP00000161559,9606.ENSP00000172229,9606.ENSP00000181383,9606.ENSP00000215727,9606.ENSP00000223095,9606.ENSP00000223642,9606.ENSP00000226218,9606.ENSP00000229239,9606.ENSP00000231751,9606.ENSP00000245907,9606.ENSP00000252951,9606.ENSP00000254722,9606.ENSP00000255040,9606.ENSP00000260356,9606.ENSP00000261336,9606.ENSP00000261994,9606.ENSP00000262768,9606.ENSP00000265132,9606.ENSP00000278407,…	CEACAM1,NGFR,CPB2,SERPIND1,SERPINE1,C5,VTN,GAPDH,LTF,C3,HBZ,SERPINF1,APCS,THBS1,PZP,SERPINA10,TIMP2,AMBP,SERPING1,TIMP4,CSTB,MERTK,COL6A3,PTX3,H2AFZ,INPPL1,AXL,FGA,F2,WFIKKN2,CLU,SERPINF2,A2M,FBLN1,HIST2H2AB,H1F0,FBLN5,PGLYRP2,FN1,CALM1,PTPRS,ITIH2,H3F3A,SERPINC1,HSPG2,BCOR,XDH,ASAH1,C1QTNF3,PPP2R4,PROS1,ZNFX1,CST3,HIST2H3A,AHSG,CORO1C,C4A,CD44,ITIH3,C4B,SERPINA1,ROBO1,HSPA8,LDLR,CIRBP,HIST1H4E
GO:0009719	response to endogenous stimulus	39	1447	0.25	0.0258	9606.ENSP00000161559,9606.ENSP00000172229,9606.ENSP00000219070,9606.ENSP00000223136,9606.ENSP00000225964,9606.ENSP00000231004,9606.ENSP00000233242,9606.ENSP00000246841,9606.ENSP00000254722,9606.ENSP00000256594,9606.ENSP00000257408,9606.ENSP00000260118,9606.ENSP00000260356,9606.ENSP00000261769,9606.ENSP00000262768,9606.ENSP00000270142,9606.ENSP00000287814,9606.ENSP00000294728,9606.ENSP00000296130,…	CEACAM1,NGFR,MMP2,FIS1,COL1A1,LOX,APOB,FLRT1,SERPINF1,GSTM3,KLB,GGH,THBS1,CDH1,TIMP2,SOD1,TIMP4,VCAM1,CLEC3B,HPGD,COL1A2,TNFRSF11B,INPPL1,FGB,GLB1,WFIKKN2,PKM,EEF1A1,CDH5,ACTB,CES1,CPN1,F7,COL2A1,ITGB1,CD44,ROBO2,LDHA,LDLR
GO:0071634	regulation of transforming growth factor beta production	5	39	0.92	0.0265	9606.ENSP00000260356,9606.ENSP00000266718,9606.ENSP00000321853,9606.ENSP00000331544,9606.ENSP00000346839	THBS1,LUM,SERPINF2,FBLN1,FN1
GO:0006979	response to oxidative stress	16	393	0.43	0.0267	9606.ENSP00000219070,9606.ENSP00000225964,9606.ENSP00000262746,9606.ENSP00000270142,9606.ENSP00000301178,9606.ENSP00000307786,9606.ENSP00000318820,9606.ENSP00000350425,9606.ENSP00000351908,9606.ENSP00000362108,9606.ENSP00000371554,9606.ENSP00000373477,9606.ENSP00000374265,9606.ENSP00000381448,9606.ENSP00000420939,9606.ENSP00000445175	MMP2,COL1A1,PRDX1,SOD1,AXL,CYCS,TPO,APOA4,MAP3K5,LCN2,SOD3,GPX3,GPX2,CST3,SEPP1,LDHA
GO:0006027	glycosaminoglycan catabolic process	6	61	0.81	0.0269	9606.ENSP00000262551,9606.ENSP00000266718,9606.ENSP00000306920,9606.ENSP00000345968,9606.ENSP00000363827,9606.ENSP00000398632	OGN,LUM,GLB1,PGLYRP2,HSPG2,CD44
GO:0033013	tetrapyrrole metabolic process	6	61	0.81	0.0269	9606.ENSP00000215838,9606.ENSP00000257264,9606.ENSP00000263368,9606.ENSP00000265132,9606.ENSP00000265983,9606.ENSP00000308720	TCN2,TCN1,BLVRB,AMBP,HPX,PRSS1
GO:0007162	negative regulation of cell adhesion	13	280	0.48	0.0277	9606.ENSP00000161559,9606.ENSP00000223095,9606.ENSP00000225964,9606.ENSP00000260356,9606.ENSP00000261769,9606.ENSP00000269321,9606.ENSP00000308938,9606.ENSP00000331544,9606.ENSP00000336829,9606.ENSP00000367817,9606.ENSP00000381133,9606.ENSP00000394496,9606.ENSP00000416330	CEACAM1,SERPINE1,COL1A1,THBS1,CDH1,ARHGDIA,PLG,FBLN1,FGG,PODXL,FGL1,CORO1C,TGFBI
GO:0034599	cellular response to oxidative stress	12	244	0.51	0.0277	9606.ENSP00000219070,9606.ENSP00000262746,9606.ENSP00000270142,9606.ENSP00000301178,9606.ENSP00000307786,9606.ENSP00000350425,9606.ENSP00000351908,9606.ENSP00000362108,9606.ENSP00000371554,9606.ENSP00000373477,9606.ENSP00000374265,9606.ENSP00000381448	MMP2,PRDX1,SOD1,AXL,CYCS,APOA4,MAP3K5,LCN2,SOD3,GPX3,GPX2,CST3
GO:0010812	negative regulation of cell-substrate adhesion	6	62	0.8	0.0287	9606.ENSP00000223095,9606.ENSP00000225964,9606.ENSP00000260356,9606.ENSP00000308938,9606.ENSP00000331544,9606.ENSP00000394496	SERPINE1,COL1A1,THBS1,PLG,FBLN1,CORO1C
GO:0030335	positive regulation of cell migration	19	522	0.38	0.0302	9606.ENSP00000053867,9606.ENSP00000222399,9606.ENSP00000223095,9606.ENSP00000225964,9606.ENSP00000226218,9606.ENSP00000259486,9606.ENSP00000260356,9606.ENSP00000263686,9606.ENSP00000308938,9606.ENSP00000324857,9606.ENSP00000331544,9606.ENSP00000344115,9606.ENSP00000346839,9606.ENSP00000353582,9606.ENSP00000364709,9606.ENSP00000364731,9606.ENSP00000367817,9606.ENSP00000379350,9606.ENSP00000392423	GRN,LAMB1,SERPINE1,COL1A1,VTN,ENPP2,THBS1,SELP,PLG,SEMA6D,FBLN1,CDH5,FN1,NRP2,F10,F7,PODXL,ITGB1,RELN
GO:0045937	positive regulation of phosphate metabolic process	33	1164	0.27	0.0302	9606.ENSP00000222286,9606.ENSP00000223642,9606.ENSP00000226218,9606.ENSP00000231751,9606.ENSP00000234313,9606.ENSP00000245907,9606.ENSP00000257408,9606.ENSP00000259486,9606.ENSP00000260356,9606.ENSP00000262768,9606.ENSP00000265983,9606.ENSP00000269141,9606.ENSP00000269593,9606.ENSP00000270142,9606.ENSP00000295408,9606.ENSP00000301178,9606.ENSP00000306099,9606.ENSP00000306361,9606.ENSP00000308541,…	GAPDHS,C5,VTN,LTF,PLEK,C3,KLB,ENPP2,THBS1,TIMP2,HPX,CDH2,IGFBP4,SOD1,MERTK,AXL,FGB,FGA,F2,CLU,SERPINF2,FGG,CDH5,CALM1,VCP,MAP3K5,PGK1,XDH,PPP2R4,EPHB1,RELN,CD44,ROBO1
GO:0060840	artery development	7	88	0.72	0.0302	9606.ENSP00000172229,9606.ENSP00000231004,9606.ENSP00000233242,9606.ENSP00000296522,9606.ENSP00000417335,9606.ENSP00000420321,9606.ENSP00000454071	NGFR,LOX,APOB,HPGD,ROBO2,ROBO1,LDLR
GO:0016525	negative regulation of angiogenesis	8	117	0.65	0.0315	9606.ENSP00000172229,9606.ENSP00000223095,9606.ENSP00000254722,9606.ENSP00000260356,9606.ENSP00000345008,9606.ENSP00000361097,9606.ENSP00000362413,9606.ENSP00000363827	NGFR,SERPINE1,SERPINF1,THBS1,FBLN5,MMRN2,PGK1,HSPG2
GO:0035987	endodermal cell differentiation	5	41	0.9	0.0315	9606.ENSP00000219070,9606.ENSP00000222399,9606.ENSP00000226218,9606.ENSP00000324532,9606.ENSP00000346839	MMP2,LAMB1,VTN,LAMA3,FN1
GO:0006066	alcohol metabolic process	14	324	0.45	0.0328	9606.ENSP00000200676,9606.ENSP00000229270,9606.ENSP00000233242,9606.ENSP00000237014,9606.ENSP00000264005,9606.ENSP00000296412,9606.ENSP00000298229,9606.ENSP00000349467,9606.ENSP00000350425,9606.ENSP00000353720,9606.ENSP00000360522,9606.ENSP00000361064,9606.ENSP00000371152,9606.ENSP00000454071	CETP,TPI1,APOB,TTR,LCAT,ADH5,INPPL1,CALM1,APOA4,CES1,RBP4,MINPP1,ASAH1,LDLR
GO:0042592	homeostatic process	43	1676	0.23	0.0336	9606.ENSP00000053867,9606.ENSP00000172229,9606.ENSP00000181383,9606.ENSP00000200676,9606.ENSP00000223136,9606.ENSP00000231004,9606.ENSP00000231751,9606.ENSP00000233242,9606.ENSP00000252951,9606.ENSP00000254722,9606.ENSP00000254801,9606.ENSP00000258341,9606.ENSP00000262746,9606.ENSP00000264005,9606.ENSP00000264613,9606.ENSP00000265983,9606.ENSP00000269141,9606.ENSP00000270142,9606.ENSP00000295408,…	GRN,NGFR,CPB2,CETP,FIS1,LOX,LTF,APOB,HBZ,SERPINF1,IGJ,LAMC1,PRDX1,LCAT,CP,HPX,CDH2,SOD1,MERTK,CFL2,AXL,F2,PLG,C7,OIT3,NEO1,CDH5,CALM1,ACTB,APOA4,CES1,TGM2,CRB1,RBP4,LCN2,RPA2,COL2A1,C1QTNF3,ALDOA,ITGB1,AMPD3,LDLR,HIST1H4E
GO:0008228	opsonization	3	9	1.34	0.0339	9606.ENSP00000295927,9606.ENSP00000415941,9606.ENSP00000483599	PTX3,C4B,SPON2
GO:0034372	very-low-density lipoprotein particle remodeling	3	9	1.34	0.0339	9606.ENSP00000200676,9606.ENSP00000264005,9606.ENSP00000350425	CETP,LCAT,APOA4
GO:0010712	regulation of collagen metabolic process	5	42	0.89	0.0342	9606.ENSP00000188790,9606.ENSP00000308541,9606.ENSP00000321853,9606.ENSP00000379350,9606.ENSP00000381448	FAP,F2,SERPINF2,ITGB1,CST3
GO:0055114	oxidation-reduction process	28	939	0.29	0.0366	9606.ENSP00000222286,9606.ENSP00000229239,9606.ENSP00000229270,9606.ENSP00000231004,9606.ENSP00000262746,9606.ENSP00000263368,9606.ENSP00000264613,9606.ENSP00000270142,9606.ENSP00000278060,9606.ENSP00000294728,9606.ENSP00000296412,9606.ENSP00000296522,9606.ENSP00000307786,9606.ENSP00000318820,9606.ENSP00000320171,9606.ENSP00000324105,9606.ENSP00000338703,9606.ENSP00000349467,9606.ENSP00000356574,…	GAPDHS,GAPDH,TPI1,LOX,PRDX1,BLVRB,CP,SOD1,PAOX,VCAM1,ADH5,HPGD,CYCS,TPO,PKM,ENO3,UGP2,CALM1,QSOX1,CLIC2,PGK1,XDH,SOD3,GPX3,GPX2,ALDOA,TKT,LDHA
GO:0007044	cell-substrate junction assembly	5	43	0.88	0.0373	9606.ENSP00000258341,9606.ENSP00000323856,9606.ENSP00000324532,9606.ENSP00000346839,9606.ENSP00000377941	LAMC1,PLEC,LAMA3,FN1,ACTN1
GO:0001894	tissue homeostasis	11	219	0.52	0.0375	9606.ENSP00000231751,9606.ENSP00000254801,9606.ENSP00000258341,9606.ENSP00000262746,9606.ENSP00000270142,9606.ENSP00000344115,9606.ENSP00000349960,9606.ENSP00000356370,9606.ENSP00000360522,9606.ENSP00000369889,9606.ENSP00000379350	LTF,IGJ,LAMC1,PRDX1,SOD1,CDH5,ACTB,CRB1,RBP4,COL2A1,ITGB1
GO:0034330	cell junction organization	18	493	0.38	0.0386	9606.ENSP00000027335,9606.ENSP00000252087,9606.ENSP00000258341,9606.ENSP00000261769,9606.ENSP00000268603,9606.ENSP00000269141,9606.ENSP00000323856,9606.ENSP00000324532,9606.ENSP00000329797,9606.ENSP00000344115,9606.ENSP00000346839,9606.ENSP00000349932,9606.ENSP00000349960,9606.ENSP00000363770,9606.ENSP00000363773,9606.ENSP00000377941,9606.ENSP00000381097,9606.ENSP00000392423	CDH17,PCDHGC5,LAMC1,CDH1,CDH11,CDH2,PLEC,LAMA3,CADM1,CDH5,FN1,PTPRS,ACTB,C1QC,C1QA,ACTN1,EPHB1,RELN
GO:0042127	regulation of cell population proliferation	42	1642	0.22	0.04	9606.ENSP00000053867,9606.ENSP00000161559,9606.ENSP00000172229,9606.ENSP00000181383,9606.ENSP00000188790,9606.ENSP00000219070,9606.ENSP00000222399,9606.ENSP00000231751,9606.ENSP00000254722,9606.ENSP00000257408,9606.ENSP00000258341,9606.ENSP00000260356,9606.ENSP00000262551,9606.ENSP00000262768,9606.ENSP00000265016,9606.ENSP00000269141,9606.ENSP00000294728,9606.ENSP00000296522,9606.ENSP00000297029,…	GRN,CEACAM1,NGFR,CPB2,FAP,MMP2,LAMB1,LTF,SERPINF1,KLB,LAMC1,THBS1,OGN,TIMP2,BST1,CDH2,VCAM1,HPGD,SCIN,INPPL1,F2,PLG,CLU,SERPINF2,CTHRC1,FBLN1,EIF5A,CDH5,FBLN5,FN1,MAP3K5,NRP2,TGM2,DPT,RBP4,XDH,ITGB1,EPHB1,CST3,MST1,ROBO1,ENSG00000277117
GO:0045916	negative regulation of complement activation	3	10	1.29	0.0421	9606.ENSP00000278407,9606.ENSP00000296280,9606.ENSP00000323929	SERPING1,MASP1,A2M
GO:0060068	vagina development	3	10	1.29	0.0421	9606.ENSP00000295408,9606.ENSP00000301178,9606.ENSP00000360522	MERTK,AXL,RBP4
GO:0010811	positive regulation of cell-substrate adhesion	8	124	0.63	0.0428	9606.ENSP00000219022,9606.ENSP00000226218,9606.ENSP00000306099,9606.ENSP00000306361,9606.ENSP00000331544,9606.ENSP00000336829,9606.ENSP00000346839,9606.ENSP00000384169	OLFM4,VTN,FGB,FGA,FBLN1,FGG,FN1,FBLN2
GO:0001501	skeletal system development	18	499	0.37	0.0434	9606.ENSP00000219070,9606.ENSP00000225964,9606.ENSP00000231751,9606.ENSP00000262746,9606.ENSP00000266718,9606.ENSP00000268603,9606.ENSP00000274507,9606.ENSP00000295550,9606.ENSP00000297268,9606.ENSP00000297350,9606.ENSP00000298229,9606.ENSP00000311184,9606.ENSP00000360522,9606.ENSP00000369889,9606.ENSP00000393887,9606.ENSP00000398632,9606.ENSP00000416330,9606.ENSP00000446280	MMP2,COL1A1,LTF,PRDX1,LUM,CDH11,LECT2,COL6A3,COL1A2,TNFRSF11B,INPPL1,WFIKKN2,RBP4,COL2A1,AHSG,CD44,TGFBI,PCSK5
GO:1901701	cellular response to oxygen-containing compound	30	1055	0.27	0.0482	9606.ENSP00000161559,9606.ENSP00000172229,9606.ENSP00000181383,9606.ENSP00000219070,9606.ENSP00000223095,9606.ENSP00000223136,9606.ENSP00000225964,9606.ENSP00000233242,9606.ENSP00000254722,9606.ENSP00000261769,9606.ENSP00000262746,9606.ENSP00000270142,9606.ENSP00000294728,9606.ENSP00000296412,9606.ENSP00000296417,9606.ENSP00000297268,9606.ENSP00000301178,9606.ENSP00000320171,9606.ENSP00000349960,…	CEACAM1,NGFR,CPB2,MMP2,SERPINE1,FIS1,COL1A1,APOB,SERPINF1,CDH1,PRDX1,SOD1,VCAM1,ADH5,H2AFZ,COL1A2,AXL,PKM,ACTB,APOA4,VCP,MAP3K5,MSN,CES1,ADAMTS13,LCN2,SOD3,CST3,LDLR,SPON2
GO:0031324	negative regulation of cellular metabolic process	60	2630	0.17	0.0494	9606.ENSP00000161559,9606.ENSP00000172229,9606.ENSP00000181383,9606.ENSP00000215727,9606.ENSP00000215912,9606.ENSP00000223095,9606.ENSP00000223642,9606.ENSP00000226218,9606.ENSP00000229239,9606.ENSP00000231751,9606.ENSP00000234313,9606.ENSP00000245907,9606.ENSP00000252951,9606.ENSP00000254722,9606.ENSP00000255040,9606.ENSP00000260356,9606.ENSP00000261336,9606.ENSP00000261994,9606.ENSP00000262768,…	CEACAM1,NGFR,CPB2,SERPIND1,PIK3IP1,SERPINE1,C5,VTN,GAPDH,LTF,PLEK,C3,HBZ,SERPINF1,APCS,THBS1,PZP,SERPINA10,TIMP2,AMBP,SERPING1,TIMP4,CSTB,COL6A3,PTX3,H2AFZ,F2,WFIKKN2,CLU,SERPINF2,A2M,FBLN1,HIST2H2AB,H1F0,FBLN5,CALM1,ITIH2,H3F3A,QSOX1,SERPINC1,BCOR,XDH,ASAH1,C1QTNF3,PPP2R4,PROS1,ZNFX1,CST3,HIST2H3A,AHSG,CORO1C,C4A,CD44,MST1,ITIH3,C4B,SERPINA1,HSPA8,CIRBP,HIST1H4E

## Sheet: S7 BLASTp results (sharks)
Top BLASTp hits against NCBI RefSeq protein database for dataset proteins annotated as 'uncharacterized'
Hits within cut-off limits of: coverage ≥65%; ID ≥50%; e-value <0.0001
Protein database annotation	% coverage	% ID	e-value	Accession	Annotation
Seq3090_XP_020377184.1 uncharacterized protein LOC109921572 isoform X2 [[Rhincodon typus]]_86.6_2.00e-131;Seq43273_XP_020377184.1 uncharacterized protein LOC109921572 isoform X2 [[Rhincodon typus]]_83.4_1.10e-136;Seq14523_XP_020377184.1 uncharacterized protein	98	50.96	5e-90	XP_041072539.1	neural cell adhesion molecule L1 [Carcharodon carcharias]
Seq10851_XP_020391405.1 uncharacterized protein LOC109937204 isoform X2 [[Rhincodon typus]]_94.0_0.00e+00	79	96.09	0	XP_020391397.1	dynein axonemal-associated protein 1 [Rhincodon typus]
Seq4973_NP_001267533.1 uncharacterized LOC101027262 precursor [Xenopus laevis]_34.1_3.00e-84	75	52.51	4e-141	XP_038644554.1	immunoglobulin gamma-1 heavy chain-like [Scyliorhinus canicula]
Seq3749_XP_030401554.1 uncharacterized protein LOC115642209 [Gopherus evgoodei]_31.0_4.00e-72	71	58.42	2e-109	XP_038644554.1	immunoglobulin gamma-1 heavy chain-like [Scyliorhinus canicula]
Seq25976_NP_001267533.1 uncharacterized LOC101027262 precursor [Xenopus laevis]_46.9_3.40e-13	97	58.7	1e-23	XP_038644554.1	immunoglobulin gamma-1 heavy chain-like [Scyliorhinus canicula]
Seq28821_NP_001267533.1 uncharacterized LOC101027262 precursor [Xenopus laevis]_47.1_2.20e-13	100	58.82	6e-27	XP_038644554.1	immunoglobulin gamma-1 heavy chain-like [Scyliorhinus canicula]
Seq39517_NP_001267533.1 uncharacterized LOC101027262 precursor [Xenopus laevis]_45.7_6.90e-11	98	58.97	8e-19	XP_038644554.1	immunoglobulin gamma-1 heavy chain-like [Scyliorhinus canicula]
Seq35112_NP_001267533.1 uncharacterized LOC101027262 precursor [Xenopus laevis]_47.5_7.10e-13	100	59.3	7e-22	XP_038644554.1	immunoglobulin gamma-1 heavy chain-like [Scyliorhinus canicula]
Seq4973_NP_001267533.1 uncharacterized LOC101027262 precursor [Xenopus laevis]_34.1_3.00e-84	74	61.52	1e-140	XP_038644554.1	immunoglobulin gamma-1 heavy chain-like [Scyliorhinus canicula]
Seq45156_NP_001267533.1 uncharacterized LOC101027262 precursor [Xenopus laevis]_34.2_4.50e-83	74	61.54	3e-139	XP_038644554.1	immunoglobulin gamma-1 heavy chain-like [Scyliorhinus canicula]
Seq32413_NP_001267533.1 uncharacterized LOC101027262 precursor [Xenopus laevis]_35.2_9.60e-87	73	61.61	8e-139	XP_038644554.1	immunoglobulin gamma-1 heavy chain-like [Scyliorhinus canicula]
Seq15938_NP_001267533.1 uncharacterized LOC101027262 precursor [Xenopus laevis]_45.1_2.00e-11	86	61.63	3e-22	XP_038644554.1	immunoglobulin gamma-1 heavy chain-like [Scyliorhinus canicula]
Seq8069_NP_001267533.1 uncharacterized LOC101027262 precursor [Xenopus laevis]_49.3_3.90e-13	100	61.73	5e-22	XP_038644554.1	immunoglobulin gamma-1 heavy chain-like [Scyliorhinus canicula]
Seq32995_NP_001267533.1 uncharacterized LOC101027262 precursor [Xenopus laevis]_48.6_5.00e-11	100	61.9	2e-23	XP_038644554.1	immunoglobulin gamma-1 heavy chain-like [Scyliorhinus canicula]
Seq40320_NP_001267533.1 uncharacterized LOC101027262 precursor [Xenopus laevis]_34.7_1.20e-85	73	62.09	1e-138	XP_038644554.1	immunoglobulin gamma-1 heavy chain-like [Scyliorhinus canicula]
Seq19172_NP_001267533.1 uncharacterized LOC101027262 precursor [Xenopus laevis]_29.5_5.20e-49	100	62.13	0	XP_041031595.1	immunoglobulin mu heavy chain-like [Carcharodon carcharias]
Seq17653_XP_026578860.1 uncharacterized protein LOC113451690 [Pseudonaja textilis]_52.3_7.30e-16	98	62.37	2e-29	XP_038644554.1	immunoglobulin gamma-1 heavy chain-like [Scyliorhinus canicula]
Seq4370_NP_001267533.1 uncharacterized LOC101027262 precursor [Xenopus laevis]_34.9_7.40e-85;Seq4776_XP_030401554.1 uncharacterized protein LOC115642209 [Gopherus evgoodei]_30.8_1.90e-67;Seq44728_NP_001267533.1 uncharacterized LOC101027262 precursor [Xenop	71	62.55	2e-96	XP_038644554.1	immunoglobulin gamma-1 heavy chain-like [Scyliorhinus canicula]
Seq31474_NP_001267533.1 uncharacterized LOC101027262 precursor [Xenopus laevis]_34.3_4.80e-82	74	62.57	2e-141	XP_038644554.1	immunoglobulin gamma-1 heavy chain-like [Scyliorhinus canicula]
Seq22438_XP_026578860.1 uncharacterized protein LOC113451690 [Pseudonaja textilis]_55.1_4.10e-19	92	62.65	9e-28	XP_038644554.1	immunoglobulin gamma-1 heavy chain-like [Scyliorhinus canicula]
Seq45255_NP_001267533.1 uncharacterized LOC101027262 precursor [Xenopus laevis]_34.8_3.50e-85	74	62.69	6e-142	XP_038644554.1	immunoglobulin gamma-1 heavy chain-like [Scyliorhinus canicula]
Seq4997_NP_001267533.1 uncharacterized LOC101027262 precursor [Xenopus laevis]_34.8_4.60e-85	74	63.02	1e-143	XP_038644554.1	immunoglobulin gamma-1 heavy chain-like [Scyliorhinus canicula]
Seq31125_NP_001267533.1 uncharacterized LOC101027262 precursor [Xenopus laevis]_34.5_4.10e-81	72	63.11	8e-136	XP_038644554.1	immunoglobulin gamma-1 heavy chain-like [Scyliorhinus canicula]
Seq35802_NP_001267533.1 uncharacterized LOC101027262 precursor [Xenopus laevis]_47.1_2.30e-12	98	63.16	2e-28	XP_038644554.1	immunoglobulin gamma-1 heavy chain-like [Scyliorhinus canicula]
Seq28347_XP_030401554.1 uncharacterized protein LOC115642209 [Gopherus evgoodei]_32.1_1.90e-75	71	63.2	6e-98	XP_038644554.1	immunoglobulin gamma-1 heavy chain-like [Scyliorhinus canicula]
Seq26035_NP_001267533.1 uncharacterized LOC101027262 precursor [Xenopus laevis]_48.1_1.10e-11	100	63.33	3e-23	XP_038644554.1	immunoglobulin gamma-1 heavy chain-like [Scyliorhinus canicula]
Seq4889_XP_030401554.1 uncharacterized protein LOC115642209 [Gopherus evgoodei]_32.8_5.20e-89	91	63.44	1e-137	XP_038644554.1	immunoglobulin gamma-1 heavy chain-like [Scyliorhinus canicula]
Seq9026_NP_001267533.1 uncharacterized LOC101027262 precursor [Xenopus laevis]_35.3_1.20e-83	72	64.02	1e-136	XP_038644554.1	immunoglobulin gamma-1 heavy chain-like [Scyliorhinus canicula]
Seq27216_NP_001267533.1 uncharacterized LOC101027262 precursor [Xenopus laevis]_35.0_1.00e-84	73	64.18	4e-144	XP_038644554.1	immunoglobulin gamma-1 heavy chain-like [Scyliorhinus canicula]
Seq21157_NP_001267533.1 uncharacterized LOC101027262 precursor [Xenopus laevis]_34.5_4.30e-70	68	65.09	2e-82	XP_038644554.1	immunoglobulin gamma-1 heavy chain-like [Scyliorhinus canicula]
Seq38819_NP_001267533.1 uncharacterized LOC101027262 precursor [Xenopus laevis]_29.8_1.40e-59	93	65.09	7e-40	XP_038644554.1	immunoglobulin gamma-1 heavy chain-like [Scyliorhinus canicula]
Seq11099_XP_030401554.1 uncharacterized protein LOC115642209 [Gopherus evgoodei]_32.8_3.10e-84;Seq3192_NP_001107683.1 uncharacterized protein LOC548369 [Xenopus tropicalis]_33.5_1.70e-69;Seq12705_XP_030401554.1 uncharacterized protein LOC115642209 [Gopheru	72	65.65	5e-147	XP_038644554.1	immunoglobulin gamma-1 heavy chain-like [Scyliorhinus canicula]
Seq28001_NP_001267533.1 uncharacterized LOC101027262 precursor [Xenopus laevis]_48.9_2.50e-16	100	66.3	2e-29	XP_038644554.1	immunoglobulin gamma-1 heavy chain-like [Scyliorhinus canicula]
Seq39591_NP_001267533.1 uncharacterized LOC101027262 precursor [Xenopus laevis]_46.4_2.10e-27	91	67.48	7e-67	XP_038644554.1	immunoglobulin gamma-1 heavy chain-like [Scyliorhinus canicula]
Seq25022_NP_001267533.1 uncharacterized LOC101027262 precursor [Xenopus laevis]_52.1_4.30e-12	96	67.95	1e-22	XP_038644554.1	immunoglobulin gamma-1 heavy chain-like [Scyliorhinus canicula]
Seq41195_XP_030401554.1 uncharacterized protein LOC115642209 [Gopherus evgoodei]_32.3_3.00e-79	98	69.68	6e-86	XP_038644554.1	immunoglobulin gamma-1 heavy chain-like [Scyliorhinus canicula]
Seq41423_XP_025049323.1 LOW QUALITY PROTEIN: uncharacterized protein LOC102370271 [Alligator sinensis]_26.6_1.40e-71	99	73.09	0	XP_041031595.1	immunoglobulin mu heavy chain-like [Carcharodon carcharias]
Hits outwith cut-off limits of: coverage ≥65%; ID ≥50%; e-value <0.0001
Protein database annotation	% coverage	% ID	e-value	Accession	Annotation
Seq8089_XP_009328510.1 PREDICTED: LOW QUALITY PROTEIN: uncharacterized protein LOC103922145 [Pygoscelis adeliae]_27.5_1.10e-02	45	47.22	0.0003	XP_041037001.1	zinc finger protein 239-like [Carcharodon carcharias]
Seq29497_NP_001267533.1 uncharacterized LOC101027262 precursor [Xenopus laevis]_27.5_1.30e-46	77	39.1	3e-90	XP_041031595.1	immunoglobulin mu heavy chain-like [Carcharodon carcharias]
Seq7830_XP_031157473.1 uncharacterized protein LOC116051302 isoform X3 [Sander lucioperca]_34.4_1.90e-25	70	44.16	9e-67	XP_041036061.1	tumor necrosis factor receptor superfamily member 3-like [Carcharodon carcharias]
Hits annotated as uncharacterized. Cut-off limits: coverage ≥90%; ID ≥28%; e-value <0.0001
Protein database annotation	% coverage	% ID	e-value	Accession	Annotation
Seq27503_XP_015194683.1 PREDICTED: uncharacterized protein LOC107075984 [Lepisosteus oculatus]_29.0_1.10e-19;Seq45165_XP_015194683.1 PREDICTED: uncharacterized protein LOC107075984 [Lepisosteus oculatus]_29.0_9.10e-20	96	30.56	9e-25	XP_041034624.1	uncharacterized protein LOC121272184 [Carcharodon carcharias]
Seq44752_XP_015194683.1 PREDICTED: uncharacterized protein LOC107075984 [Lepisosteus oculatus]_29.7_6.10e-22;Seq12710_XP_015194683.1 PREDICTED: uncharacterized protein LOC107075984 [Lepisosteus oculatus]_29.7_1.00e-21;Seq10391_XP_015194683.1 PREDICTED: unc	94	28.46	3e-22	XP_042193585.1	uncharacterized protein LOC103184087 [Callorhinchus milii]
Seq39247_XP_007900127.1 PREDICTED: uncharacterized protein LOC103184087 [[Callorhinchus milii]]_38.9_1.90e-04	93	36.89	4e-06	XP_042193585.1	uncharacterized protein LOC103184087 [Callorhinchus milii]
Seq34341_XP_014353852.1 PREDICTED: uncharacterized protein LOC106706858 [Latimeria chalumnae]_40.5_0.00e+00;Seq34340_XP_014353851.1 PREDICTED: uncharacterized protein LOC106706858 [Latimeria chalumnae]_40.5_0.00e+00	70	81.31	0	XP_043542282.1	uncharacterized protein LOC122547764 [Chiloscyllium plagiosum]
Seq44204_XP_005158243.1 uncharacterized protein LOC101883708 [Danio rerio]_48.6_7.40e-31;Seq308_XP_005158243.1 uncharacterized protein LOC101883708 [Danio rerio]_48.6_2.40e-31;Seq27098_XP_005158243.1 uncharacterized protein LOC101883708 [Danio rerio]_48.6_	98	59.18	9e-51	XP_042188207.1	uncharacterized protein LOC121848131 [Callorhinchus milii]
Seq3290_XP_007897579.1 PREDICTED: uncharacterized protein LOC103182389 [[Callorhinchus milii]]_44.5_1.30e-48;Seq20773_XP_007897579.1 PREDICTED: uncharacterized protein LOC103182389 [[Callorhinchus milii]]_44.5_1.80e-48	98	61.82	4e-98	XP_038639151.1	uncharacterized protein si:ch1073-126c3.2 [Scyliorhinus canicula]
Seq1466_XP_015774291.1 PREDICTED: uncharacterized protein LOC107352473 isoform X3 [Acropora digitifera]_57.8_1.40e-33	95	64.79	1e-56	XP_042188207.1	uncharacterized protein LOC121848131 [Callorhinchus milii]
Seq38071_XP_020390840.1 uncharacterized protein LOC109936655 [[Rhincodon typus]]_94.6_0.00e+00	99	72.38	0	XP_041065345.1	uncharacterized protein cusr [Carcharodon carcharias]
Seq18791_XP_017308563.1 PREDICTED: uncharacterized protein LOC108256336 [Ictalurus punctatus]_63.5_7.60e-22	99	80.25	1e-84	XP_041063065.1	uncharacterized protein si:ch211-76l23.4 [Carcharodon carcharias]
Seq9619_XP_020382565.1 uncharacterized protein LOC109927078 [[Rhincodon typus]]_92.5_2.60e-68;Seq20432_XP_020382565.1 uncharacterized protein LOC109927078 [[Rhincodon typus]]_93.1_3.40e-92	97	94.44	5e-52	XP_020382565.1	uncharacterized protein LOC109927078 [Rhincodon typus]

## Sheet: S8 BLASTp results (other spp.) 
BLASTp hits against taxa excluding Chondrichthyes
Highlighted results indicate hits satisfying all cut-off criteria (coverage ≥65%, ID ≥50%, e-value ≥0.0001)
	Invertebrates						Agnatha						Gar					Pike					Zebrafish					Amphibia						Reptilia						Aves						Mammalia excl. human/mouse
	Top hit(s)	Product	Species	% coverage	% ID	e-value	Top hit(s)	Product	Species	% coverage	% ID	e-value	Top hit(s)	Product	% coverage	% ID	e-value	Top hit(s)	Product	% coverage	% ID	e-value	Top hit(s)	Product	% coverage	% ID	e-value	Top hit(s)	Product	Species	% coverage	% ID	e-value	Top hit(s)	Product	Species	% coverage	% ID	e-value	Top hit(s)	Product	Species	% coverage	% ID	e-value	Top hit(s)	Product	Species	% coverage
Seq1466	XP_015774291.1	Unch	Acropora digitifera	80	58.82	4e-41	XP_032835678.1	Unch	Petromyzon marinus	77	46.61	2e-24	No significant similarity					No significant similarity					NP_001373348.1	Unch	90	50.37	1e-42	No significant similarity						No significant similarity						No significant similarity						No significant similarity
	XP_028513972.1	Unch	Exaiptasia diaphana	79	53.78	4e-39
	XP_027043140.1	Unch	Pocillopora damicornis	82	55.74	9e-38
	XP_020617522.1	Unch	Orbicella faveolata	82	56.56	1e-37
	XP_029184315.1	Unch	Acropora millepora	86	53.79	8e-37
	XP_022808022.1	Unch	Stylophora pistillata	79	55.93	1e-36
	XP_013412058.1	Unch	Lingula anatina	79	52.46	3e-36
	XP_019619841.1	Unch	Branchiostoma belcheri	79	55.46	2e-34
	XP_031570009.1	Unch	Actinia tenebrosa	86	55.73	5e-33
Seq27503	No significant similarity						No significant similarity						XP_015194683.1	Unch	93	28.98	2e-26	No significant similarity					NP_001373174.1	Unch	90	22.88	0.0001	XP_040282976.1	Unch	Bufo bufo	91	24.68	9e-05	No significant similarity						No significant similarity						No significant similarity
													XP_015212494.1	Unch	75	28.08	1e-13						NP_001373175.1	Unch	89	22.32	0.004	XP_040204133.1	Unch	Rana temporaria	42	30.19	0.002
																							XP_021322222.1	Unch	82	26.01	0.005	XP_033803175.1	Unch	Geotrypetes seraphini	79	23	0.003
																												XP_018108116.1	Unch	Xenopus laevis	50	29.46	0.004
Seq3290	XP_023932683.1	sushi, von Willebrand factor type A, EGF and pentraxin domain-containing protein 1-like isoform X1	Lingula anatina	58	32.39	0.0002	XP_032824935.1	Unch	Petromyzon marinus	55	48.39	2e-37	XP_015203156.1	Unch	78	45.45	2e-50	XP_019911627.2	Unch	92	41.63	2e-48	NP_001138258.1	Unch	81	38.92	2e-43	XP_029465322.1	Unch	Rhinatrema bivittatum	73	44.51	2e-43	No significant similarity						XP_025898804.1	Unch	Nothoprocta perdicaria	65	49.67	3e-42	No significant similarity
	XP_039272991.1	Unch	Styela clava	32	35.9	0.001												XP_010902943.3	Unch	92	41.63	6e-48						XP_030059124.1	Unch	Microcaecilia unicolor	65	49.66	1e-41							XP_005015819.1	Unch	Anas platyrhynchos	77	41.71	3e-40
	XP_002126304.1	Fibronectin	Ciona intestinalis	59	26.24	0.041																						XP_033799301.1	Unch	Geotrypetes seraphini	71	46.01	2e-40							XP_029887359.1	Unch	Aquila chrysaetos chrysaetos	70	43.45	2e-39
																												XP_040176641.1	Unch	Rana temporaria	79	44.26	3e-38							XP_041889583.1	Unch	Corvus kubaryi	79	39.56	3e-39
																												XP_031762273.1	Unch	Xenopus tropicalis	52	51.26	5e-36							XP_014733497.1	Unch	Sturnus vulgaris	82	39.15	5e-39
																												XP_041424880.1	Unch	Xenopus laevis	66	43.42	4e-32							XP_042719201.1	Unch	Lagopus leucura	83	40.62	5e-39
Seq44752	No significant similarity						No significant similarity						XP_015194683.1	Unch	94	29.67	5e-30	No significant similarity					NP_001373174.1	Unch	38	27.37	0.006	XP_033803175.1	Unch	Geotrypetes seraphini	78	21.86	0.001	No significant similarity						No significant similarity						No significant similarity
													XP_015212494.1	Unch	75	27.94	6e-12						NP_001373175.1	Unch	37	26.88	0.026	XP_040204133.1	Unch	Rana temporaria	66	24.86	0.002
																							XP_021322222.1	Unch	44	28.83	0.033	XP_041435645.1	Unch	Xenopus laevis	69	23.37	0.002
																												XP_040282976.1	Unch	Bufo bufo	71	25	0.028
Seq34341	XP_020898597.2	Unch	Exaiptasia diaphana	64	30.6	3e-163	No significant similarity						No significant similarity					No significant similarity					NP_001315186.1	Unch	6	22.97	4e-08	XP_031752259.1	Unch	Xenopus tropicalis	96	37.72	0	No significant similarity						No significant similarity						No significant similarity
	XP_029191422.1	Unch	Acropora millepora	62	32.39	4e-162																						XP_018104530.1	Unch	Xenopus laevis	95	38.16	0
	XP_020620250.1	Unch	Orbicella faveolata	62	31.19	1e-161																						XP_040264786.1	Unch	Bufo bufo	96	35.93	0
	XP_033647599.1	Unch	Asterias rubens	64	29.88	2e-134
Seq38071	XP_035674789.1	Unch	Branchiostoma floridae	96	35.98	0	XP_032806339.1	Unch	Petromyzon marinus	97	43.43	0	XP_015203000.1	Unch	95	47.13	0	XP_034149954.1	Unch	94	43.35	0	XP_001343650.5	Unch	96	42.44	0	XP_033772916.1	Unch	Geotrypetes seraphini	96	45.85	0	XP_039217471.1	extracellular superoxide dismutase	Crotalus tigris	16	26.67	0.0001	XP_009472825.1	extracellular superoxide dismutase	Nipponia nippon	12	26.83	0.01	XP_023361833.1	extracellular superoxide dismutase	Sarcophilus harrisii	12
	XP_019626305.1	Unch	Branchiostoma belcheri	96	36.01	0																						XP_029440846.1	Unch	Rhinatrema bivittatum	98	43.67	0	XP_034969918.1	extracellular superoxide dismutase	Zootoca vivipara	12	28.57	0.0002	XP_008488852.1	extracellular superoxide dismutase	Calypte anna	7	30.67	0.018	XP_027692150.1	extracellular superoxide dismutase	Vombatus ursinus	12
	XP_013415688.1	Unch	Lingula anatina	92	33.79	1e-154																						XP_030053408.1	Unch	Microcaecilia unicolor	98	43.89	0	XP_015684068.1	extracellular superoxide dismutase	Protobothrops mucrosquamatus	10	30.77	0.002	XP_013815405.1	extracellular superoxide dismutase	Apteryx mantelli mantelli	12	26.02	0.021	XP_036619424.1	extracellular superoxide dismutase	Trichosurus vulpecula	12
	XP_002734284.1	Unch	Saccoglossus kowalevskii	92	33.54	3e-149																						XP_017953150.2	Unch	Xenopus tropicalis	96	35.9	0	XP_013929292.1	extracellular superoxide dismutase	Thamnophis sirtalis	16	26.06	0.002	XP_025926911.1	extracellular superoxide dismutase	Apteryx rowi	12	26.02	0.022
	XP_011414607.2	Unch	Crassostrea gigas	94	32.38	8e-149																						XP_041432959.1	Unch	Xenopus laevis	95	36.31	0	XP_033016558.1	extracellular superoxide dismutase	Lacerta agilis	12	28.57	0.003	XP_009966228.1	extracellular superoxide dismutase	Tyto alba	7	32	0.026
	XP_039259748.1	Unch	Styela clava	92	33.33	2e-148																						XP_040296699.1	Unch	Bufo bufo	93	35.12	2e-176	XP_020636087.1	extracellular superoxide dismutase	Pogona vitticeps	12	27.64	0.004	XP_009885948.1	extracellular superoxide dismutase	Charadrius vociferus	7	30.67	0.028
																												XP_040211584.1	Unch	Rana temporaria	96	34.09	5e-168	XP_026555414.1	extracellular superoxide dismutase	Pseudonaja textilis	12	29.23	0.005
																												XP_018430537.1	Unch	Nanorana parkeri	92	33.33	2e-163	XP_007428961.1	extracellular superoxide dismutase	Python bivittatus	8	31.03	0.006
Seq44204	XP_019619841.1	Unch	Branchiostoma belcheri	79	51.26	9e-33	XP_032835678.1	Unch	Petromyzon marinus	77	44.07	1e-21	No significant similarity					No significant similarity					NP_001373348.1	Unch	90	50.37	5e-43	No significant similarity						No significant similarity						No significant similarity						No significant similarity
	XP_015774289.1	Unch	Acropora digitifera	86	54.55	1e-39	XP_032835680.1	Unch	Petromyzon marinus	77	44.07	2e-21
	XP_013412058.1	Unch	Lingula anatina	79	51.64	7e-37
	XP_028513972.1	Unch	Exaiptasia diaphana	79	49.58	5e-37
Seq9619	XP_019634214.1	Unch	Branchiostoma belcheri	97	42.22	9e-18	XP_032825594.1	MAP7 domain-containing protein 1	Petromyzon marinus	96	39.56	1e-08	XP_015203836.1	Unch	97	53.33	2e-25	XP_019907230.1	Unch	97	42.22	2e-15	No significant similarity					XP_029457042.1	Unch	Rhinatrema bivittatum	97	67.78	5e-36	No significant similarity						No significant similarity						No significant similarity
	XP_013393263.1	Unch	Lingula anatina	97	40	4e-18							XP_015203834.1	Unch	97	53.33	2e-25	XP_019907228.1	Unch	97	42.22	4e-15						XP_030062626.1	Unch	Microcaecilia unicolor	97	66.67	7e-34
	XP_002126996.1	Unch	Ciona intestinalis	97	33.33	5e-09																						XP_040263403.1	Unch	Bufo bufo	97	60	1e-31
	XP_033647302.1	Unch	Asterias rubens	97	36.67	9e-14
Seq39247	No significant similarity						No significant similarity						No significant similarity					No significant similarity					No significant similarity					No significant similarity						No significant similarity						No significant similarity						No significant similarity
Seq18791	No significant similarity						No significant similarity						XP_015215184.1	Unch	70	40	6e-24	XP_034151243.1	Unch	75	59.66	9e-48	XP_001334950.1	Unch	72	60.53	4e-45	XP_002940137.1	Unch	Xenopus tropicalis	77	51.64	2e-38	No significant similarity						XP_041901065.1	Unch	Corvus kubaryi	71	47.01	2e-26	No significant similarity
													XP_015215183.1	Unch	70	40	1e-23	XP_012991227.2	Unch	91	39.58	1e-26	NP_001315063.1	Unch	84	45.86	5e-32	XP_018090547.1	Unch	Xenopus laevis	63	57.58	5e-37							XP_031984687.1	Unch	Corvus moneduloides	71	47.01	3e-26
																		XP_034150309.1	Unch	56	38.64	3e-19	NP_001139181.1	Unch	66	39.05	2e-22	XP_018090546.1	Unch	Xenopus laevis	63	57.58	2e-36							XP_032932958.1	Unch	Catharus ustulatus	72	42.24	1e-25
[truncated: 8 more columns]

## Sheet: S9 Conserved domains
Results of conserved domain searches, using NCBI conserved domain database
Contig annotation	Conserved domain	Accession	Description	Pssm ID	CD length	Bit score	E-value
Seq27503	SNAD1 superfamily	cl39022	Secreted Novel AID/APOBEC-like Deaminase 1. A family of secreted AID/APOBEC like deaminases found sporadically across vertebrates.	423014	208	71.71	4.45e-15
Seq44752	SNAD1 superfamily	cl39022	Secreted Novel AID/APOBEC-like Deaminase 1. A family of secreted AID/APOBEC like deaminases found sporadically across vertebrates.	423014	208	65.94	5.47e-13
Seq34341	Peptidase C80	cd20500	Peptidase C80 family. The peptidase C80 family includes self-cleaving proteins that are precursors of bacterial toxins such as the Vibrio cholerae RTX self-cleaving toxin, as well as the major virulence factors of Clostridium difficile multidomain toxins, TcdA and TcdB. These toxins contain a cysteine protease domain (CPD) that autoproteolytically releases a cytotoxic effector domain upon binding…	410973	150	95.84	1.34e-22
	COG2931	COG2931	Ca2+-binding protein, RTX toxin-related [Secondary metabolites biosynthesis, transport and catabolism]	225483	510	85.82	1.06e-16
Seq38071	Sod_Cu	pfam00080	Copper/zinc superoxide dismutase (SODC). superoxide dismutases (SODs) catalyze the conversion of superoxide radicals to hydrogen peroxide and molecular oxygen. Three evolutionarily distinct families of SODs are known, of which the copper/zinc-binding family is one. Defects in the human SOD1 gene cause familial amyotrophic lateral sclerosis (Lou Gehrig's disease). Structure is an eight-stranded be…	395033	137	59.51	2.37e-10
	Sod_Cu	pfam00080	Copper/zinc superoxide dismutase (SODC). superoxide dismutases (SODs) catalyze the conversion of superoxide radicals to hydrogen peroxide and molecular oxygen. Three evolutionarily distinct families of SODs are known, of which the copper/zinc-binding family is one. Defects in the human SOD1 gene cause familial amyotrophic lateral sclerosis (Lou Gehrig's disease). Structure is an eight-stranded be…	395033	137	53.35	2.58e-08
	Cu-Zn Superoxide dismutase superfamily	cl00891	Copper/zinc superoxide dismutase (SOD). superoxide dismutases catalyse the conversion of superoxide radicals to molecular oxygen. Three evolutionarily distinct families of SODs are known, of which the copper/zinc-binding family is one. Defects in the human SOD1 gene causes familial amyotrophic lateral sclerosis (Lou Gehrig's disease). Cytoplasmic and periplasmic SODs exist as dimers, whereas chlo…	412632	137	42.95	0.000106
	Cu-Zn Superoxide dismutase superfamily	cl00891	Copper/zinc superoxide dismutase (SOD). superoxide dismutases catalyse the conversion of superoxide radicals to molecular oxygen. Three evolutionarily distinct families of SODs are known, of which the copper/zinc-binding family is one. Defects in the human SOD1 gene causes familial amyotrophic lateral sclerosis (Lou Gehrig's disease). Cytoplasmic and periplasmic SODs exist as dimers, whereas chlo…	412632	137	42.56	0.00016
No conserved domains identified
Seq1466
Seq3290
Seq44204
Seq9619
Seq39247
Seq18791

## Sheet: S10 P and R-sq rankings
Contig annotation	R-sq	p	B-H corrected p
Seq38462	77.47	2.05e-05	0.00533
Seq1466	73.19	0.000132	0.01716
Seq3561	64.26	0.002	0.13
Seq36113	65.85	0.002	0.13
Seq39499	60.78	0.006	0.312
Seq31639	59.29	0.009	0.3575
Seq2356	58.31	0.011	0.3575
Seq7563	58.21	0.011	0.3575
Seq12648	56.94	0.015	0.433333
Seq1759	56.12	0.017	0.442
Seq7348	54.09	0.026	0.614545
Seq19272	53.33	0.03	0.65
Seq24909	51.59	0.041	0.82
Seq4997	50.74	0.047	0.866667
Seq15283	50.05	0.053	0.866667
Seq4360	49.67	0.056	0.866667
Seq38453	49.53	0.058	0.866667
Seq715	49.28	0.06	0.866667
Seq36863	48.86	0.064	0.875789
Seq5052	48.05	0.073	0.945455
Seq11678	47.68	0.077	0.945455
Seq25320	47.41	0.08	0.945455
Seq39254	46.45	0.093	1
Seq1021	45.42	0.107	1
Seq20837	45.16	0.111	1
Seq45209	42.71	0.154	1
Seq4889	42.03	0.168	1
Seq7039	42.01	0.168	1
Seq41423	31.46	0.174	1
Seq32479	41.39	0.181	1
Seq29570	41.29	0.183	1
Seq25976	41.22	0.185	1
Seq1832	40.8	0.194	1
Seq43606	40.39	0.204	1
Seq9538	40.12	0.21	1
Seq28583	39.47	0.226	1
Seq3138	38.85	0.242	1
Seq3046	38.75	0.244	1
Seq33966	38.68	0.246	1
Seq31474	38.63	0.248	1
Seq45156	28.85	0.25	1
Seq22471	38.3	0.256	1
Seq4950	38.13	0.261	1
Seq35751	38.03	0.264	1
Seq5719	37.83	0.269	1
Seq38071	37.67	0.274	1
Seq23508	37.34	0.283	1
Seq8717	37.34	0.283	1
Seq19139	37.16	0.288	1
Seq5642	36.89	0.296	1
Seq1279	36.76	0.3	1
Seq20986	36.58	0.305	1
Seq10595	36.53	0.307	1
Seq18098	36.18	0.317	1
Seq27774	36.14	0.318	1
Seq30239	36.04	0.321	1
Seq9523	35.99	0.323	1
Seq1303	35.9	0.326	1
Seq8866	35.75	0.33	1
Seq7882	35.72	0.331	1
Seq25923	35.37	0.342	1
Seq3345	35.29	0.344	1
Seq14817	34.76	0.361	1
Seq35889	34.5	0.37	1
Seq8725	34.5	0.37	1
Seq9146	33.6	0.4	1
Seq17491	33	0.42	1
Seq29504	32.74	0.429	1
Seq42344	24.23	0.429	1
Seq5447	32.39	0.441	1
Seq4411	32.33	0.443	1
Seq29977	32.19	0.448	1
Seq4738	31.74	0.463	1
Seq16314	31.55	0.47	1
Seq34462	31.23	0.481	1
Seq38978	31.17	0.484	1
Seq2807	30.74	0.499	1
Seq43876	22.09	0.526	1
Seq45058	22.03	0.528	1
Seq5033	29.85	0.531	1
Seq32394	29.59	0.54	1
Seq44252	21.38	0.558	1
Seq17155	28.86	0.567	1
Seq4560	28.64	0.574	1
Seq42017	20.57	0.596	1
Seq18035	28.01	0.597	1
Seq3994	27.93	0.6	1
Seq30610	27.84	0.603	1
Seq3949	27.83	0.603	1
Seq32814	27.77	0.606	1
Seq2312	27.73	0.607	1
Seq4562	27.71	0.608	1
Seq21461	27.52	0.615	1
Seq23651	27.11	0.629	1
Seq6876	27.06	0.631	1
Seq13735	26.74	0.642	1
Seq43475	19.45	0.648	1
Seq43000	19.43	0.649	1
Seq43651	19.33	0.654	1
Seq32708	26.36	0.656	1
Seq8315	26.22	0.661	1
Seq25739	26.03	0.667	1
Seq3694	25.81	0.675	1
Seq32413	25.73	0.678	1
Seq29541	25.56	0.683	1
Seq44407	18.41	0.695	1
Seq4700	24.15	0.731	1
Seq4704	24.15	0.731	1
Seq4154	24.12	0.732	1
Seq5227	24.11	0.732	1
Seq2232	24.09	0.733	1
Seq19466	23.99	0.736	1
Seq2016	23.98	0.736	1
Seq6408	23.99	0.736	1
Seq820	23.92	0.738	1
Seq18486	23.89	0.739	1
Seq40871	17.25	0.746	1
Seq4905	23.67	0.747	1
Seq5375	23.49	0.752	1
Seq7149	23.49	0.752	1
Seq44752	23.46	0.753	1
Seq25307	23.08	0.765	1
Seq34341	23.1	0.765	1
Seq33093	22.91	0.77	1
Seq43388	16.68	0.77	1
Seq45301	16.6	0.773	1
Seq950	22.61	0.78	1
Seq40421	16.17	0.79	1
Seq35379	22.24	0.791	1
Seq16056	22.13	0.794	1
Seq45229	16.04	0.795	1
Seq40429	16.03	0.796	1
Seq4497	22.04	0.797	1
Seq39017	21.81	0.803	1
Seq43235	15.7	0.808	1
Seq43849	15.56	0.813	1
Seq42473	15.44	0.818	1
Seq2647	21.25	0.819	1
Seq44046	15.27	0.824	1
Seq6944	21.04	0.825	1
Seq13966	20.93	0.828	1
Seq44763	15.1	0.83	1
Seq18618	20.84	0.831	1
Seq30474	20.75	0.833	1
Seq39758	14.86	0.839	1
Seq16202	20.36	0.843	1
Seq22862	20.2	0.847	1
Seq1250	20.18	0.848	1
Seq16407	20.17	0.848	1
Seq13372	20.02	0.852	1
Seq30424	19.93	0.854	1
Seq40320	14.31	0.858	1
Seq34510	19.67	0.861	1
Seq39586	14.12	0.864	1
Seq24041	19.43	0.866	1
Seq11099	19.38	0.868	1
Seq41712	13.98	0.869	1
Seq16994	19.24	0.871	1
Seq25983	19.08	0.875	1
Seq40270	13.66	0.878	1
Seq27503	18.82	0.881	1
Seq3699	18.75	0.882	1
Seq25996	18.3	0.892	1
Seq27348	18.2	0.894	1
Seq2061	18.17	0.895	1
Seq38602	18.08	0.897	1
Seq36865	18	0.898	1
Seq43927	12.93	0.9	1
Seq22438	17.68	0.905	1
Seq39415	17.46	0.909	1
Seq32218	17.4	0.91	1
Seq38338	17.24	0.913	1
Seq28347	17.21	0.914	1
Seq7893	17.07	0.916	1
Seq31517	16.97	0.918	1
Seq845	16.8	0.921	1
Seq4430	16.78	0.922	1
Seq9416	16.63	0.924	1
Seq37129	16.56	0.925	1
Seq2809	16.55	0.926	1
Seq44495	11.87	0.926	1
Seq1802	16.39	0.928	1
Seq4879	16.36	0.929	1
Seq708	16.26	0.93	1
Seq30901	16.21	0.931	1
Seq45255	11.62	0.932	1
Seq33178	15.89	0.936	1
Seq243	15.49	0.942	1
Seq38212	15.52	0.942	1
Seq38782	15.28	0.945	1
Seq16721	15.27	0.946	1
Seq6404	15.24	0.946	1
Seq3749	15.12	0.948	1
Seq28890	14.94	0.95	1
Seq31727	14.91	0.95	1
Seq1646	14.82	0.952	1
Seq38794	14.59	0.955	1
Seq42358	10.44	0.955	1
Seq1239	14.49	0.956	1
Seq43997	10.16	0.959	1
Seq4670	14.1	0.96	1
Seq20630	14.06	0.961	1
Seq16023	13.97	0.962	1
Seq42414	9.88	0.964	1
Seq4977	13.7	0.965	1
Seq18654	13.44	0.967	1
Seq2215	13.45	0.967	1
Seq20365	13.3	0.969	1
Seq37601	13.15	0.97	1
Seq23198	13.1	0.971	1
Seq44607	9.37	0.971	1
Seq586	13.02	0.971	1
Seq29980	12.44	0.976	1
Seq30129	12.44	0.976	1
Seq32571	12.34	0.977	1
Seq34756	12.41	0.977	1
Seq4973	12.23	0.978	1
Seq43015	8.61	0.979	1
Seq4784	12.17	0.979	1
Seq18382	12.04	0.98	1
Seq10122	11.84	0.981	1
Seq18219	11.79	0.981	1
Seq19658	11.85	0.981	1
Seq36083	11.88	0.981	1
Seq27196	11.22	0.985	1
Seq39057	11.15	0.985	1
Seq12142	11.07	0.986	1
Seq14483	11.1	0.986	1
Seq40147	11.03	0.986	1
Seq19713	10.59	0.988	1
Seq13121	10.21	0.99	1
Seq32995	9.95	0.991	1
Seq7152	9.98	0.991	1
Seq31764	9.65	0.992	1
Seq35153	9.08	0.994	1
Seq17888	8.69	0.995	1
Seq25938	8.66	0.995	1
Seq30406	8.64	0.995	1
Seq33192	8.85	0.995	1
Seq31002	8.28	0.996	1
Seq3290	8.3	0.996	1
Seq33306	8.33	0.996	1
Seq543	8.29	0.996	1
Seq15355	8.06	0.997	1
Seq29309	7.87	0.997	1
Seq3079	7.21	0.998	1
Seq8231	7.5	0.998	1
Seq1232	6.2	0.999	1
Seq31125	5.94	0.999	1
Seq31470	6.15	0.999	1
Seq32895	6.3	0.999	1
Seq3730	5.58	0.999	1
Seq40448	6.29	0.999	1
Seq6064	6.19	0.999	1
Seq6252	6.02	0.999	1
Seq8649	6.04	0.999	1
Seq11463	4.81	1	1
Seq1798	4.46	1	1
Seq26507	3.17	1	1
Seq844	4.33	1	1

[truncated: 1 more sheets: S11 Orthogroups]
